# Supplementary material for: DUF916 and DUF3324 in the WxL protein cluster bind to WxL and link bacterial and host surfaces
Source: Protein Sci. 2023 Nov 1;32(11):e4806. doi: 10.1002/pro.4806 (PMC10599100; doi:10.1002/pro.4806)
Supplement: Supplementary file 2 — TABLE S5: [file PRO-32-e4806-s002.xlsx]

## Sheet: either
Organism	Accession	Location	Locus_tag	Gene	Product	Length[aa]	Domain	E-value	cluster identifier
Actinomadura_sp_NAK00032	CP054932	7007170..7008138	HUT06_32000	HUT06_32000	DUF916 domain-containing protein	323	DUF916	3.4e-11
Actinoplanes_derwentensis_DSM_43941	LT629758	1040931..1041926	SAMN04489716_0938	SAMN04489716_0938	protein of unknown function	332	DUF916	2.1e-11		Notes
Actinoplanes_derwentensis_DSM_43941	LT629758	7943239..7944423	SAMN04489716_7143	SAMN04489716_7143	WxL domain surface cell wall-binding	395	WxL	2.3e-14		Domains coloured in yellow and orange are selected as WxL clusters (the colour has no significance)
Actinoplanes_missouriensis_431	AP012319	complement(8560837..8562018)	AMIS_79210	AMIS_79210	hypothetical protein	394	WxL	3.8e-12		A cluster is required to contain at least one DUF3324 or DUF916, and two WxL proteins
Aerococcus_urinaeequi_CCUG28094	CP014162	complement(356177..357187)	AWM74_01625	AWM74_01625	hypothetical protein	337	DUF3324_DUF916	4.5e-42_6.7e-37	Aur	Domains coloured in blue are from species that contain only one or two domains, and so are not counted as clusters
Aerococcus_urinaeequi_CCUG28094	CP014162	complement(357227..357934)	AWM74_01630	AWM74_01630	hypothetical protein	236	WxL	2.3e-45	Aur	Only one strain per species was included
Aerococcus_urinaeequi_CCUG28094	CP014162	complement(357970..359229)	AWM74_01635	AWM74_01635	hypothetical protein	420	WxL	7.7e-37	Aur	Proteins were selected as hits if they had E < E-10
Alkalihalobacillus_lehensis_G1	CP003923	complement(1806364..1807410)	BleG1_1847	BleG1_1847	hypothetical protein	349	DUF3324_DUF916	2.2e-47_8.8e-36	Ale	For the combined DUF3324_DUF916 category, E values are listed for both domains
Alkalihalobacillus_lehensis_G1	CP003923	complement(1807465..1808217)	BleG1_1848	BleG1_1848	hypothetical protein	251	WxL	7.2e-63	Ale	The domain annotation is taken from the original database
Alkalihalobacillus_lehensis_G1	CP003923	complement(1808243..1808995)	BleG1_1849	BleG1_1849	hypothetical protein	251	WxL	4.1e-65	Ale	Cluster identifiers (column K) are for convenience and have no formal value.
Alkalihalobacillus_lehensis_G1	CP003923	complement(1809329..1812061)	BleG1_1851	BleG1_1851	legume lectin, beta chain domain-containing protein	911	WxL	5.4e-14	Ale
Anaerocolumna_sedimenticola_CBA3638	CP048000	complement(5257568..5258605)	Ana3638_23420	Ana3638_23420	DUF3324 domain-containing protein	346	DUF3324_DUF916	2.1e-52_7.1e-41
Anaerocolumna_sedimenticola_CBA3638	CP048000	complement(5258713..5259453)	Ana3638_23425	Ana3638_23425	WxL domain-containing protein	247	WxL	3.9e-61
Arthrobacter_citreus_NEB_577	CP053688	201061..201771	HPK19_01000	HPK19_01000	WxL domain-containing protein	237	WxL	1.8e-52
Arthrobacter_citreus_NEB_577	CP053688	complement(2744450..2745490)	HPK19_13295	HPK19_13295	DUF916 and DUF3324 domain-containing protein	347	DUF3324_DUF916	6.9e-49_4.1e-39
Arthrobacter_citreus_NEB_577	CP053688	complement(2745627..2746340)	HPK19_13300	HPK19_13300	WxL domain-containing protein	238	WxL	1.3e-50
Auritidibacter_sp_NML130574	CP031746	complement(1748808..1749932)	DCC27_007905	DCC27_007905	DUF916 domain-containing protein	375	DUF916	3.2e-13
Bacillus_cytotoxicus_CH_1	CP024120	780314..781039	CG474_004115	CG474_004115	WxL domain-containing protein	242	WxL	1.3e-61	Bcy
Bacillus_cytotoxicus_CH_1	CP024120	781069..781812	CG474_004120	CG474_004120	WxL domain-containing protein	248	WxL	2.9e-63	Bcy
Bacillus_cytotoxicus_CH_1	CP024120	781916..782932	CG474_004125	CG474_004125	cell surface protein	339	DUF3324_DUF916	4.4e-54_9.2e-45	Bcy
Bacillus_cytotoxicus_CH_1	CP024120	complement(2594877..2597936)	CG474_013550	CG474_013550	hypothetical protein	1020	WxL	1.6e-53
Bacillus_pacificus_NCCP_15909	CP041978	294082..295254	FPL01_01580	FPL01_01580	hypothetical protein	391	WxL	1.2e-11
Bacillus_thuringiensis_HD1002	CP009351	4584333..4586918	AS86_4733	AS86_4733	wxL domain surface cell wall-binding family protein	862	WxL	4.5e-11	Bth
Bacillus_thuringiensis_HD1002	CP009351	4587312..4588040	AS86_4735	AS86_4735	wxL domain surface cell wall-binding family protein	243	WxL	3.6e-59	Bth
Bacillus_thuringiensis_HD1002	CP009351	4588108..4588833	AS86_4736	AS86_4736	wxL domain surface cell wall-binding family protein	242	WxL	7.3e-61	Bth
Bacillus_thuringiensis_HD1002	CP009351	4588943..4589959	AS86_4737	AS86_4737	hypothetical protein	339	DUF3324_DUF916	1.9e-53_3.3e-43	Bth
Bacillus_tropicus_AOA_CPS1	CP049019	complement(3986846..3987862)	GM610_20220	GM610_20220	DUF916 and DUF3324 domain-containing protein	339	DUF3324_DUF916	6.7e-54_3.3e-42	Btr
Bacillus_tropicus_AOA_CPS1	CP049019	complement(3987972..3988697)	GM610_20225	GM610_20225	WxL domain-containing protein	242	WxL	1.5e-61	Btr
Bacillus_tropicus_AOA_CPS1	CP049019	complement(3988763..3989491)	GM610_20230	GM610_20230	WxL domain-containing protein	243	WxL	3.9e-60	Btr
bacterium_Kalu_18_Q3_R12_55_BAT3C_2_fly	CP064996	3316..4134	IPM19_00020	IPM19_00020	DUF916 domain-containing protein	273	DUF916	9.9e-13
Bombilactobacillus_bombi_BI_2_5	CP031513	complement(1054690..1055556)	DS830_05415	DS830_05415	hypothetical protein	289	WxL	8.6e-12	Bbo
Bombilactobacillus_bombi_BI_2_5	CP031513	complement(1055579..1056628)	DS830_05420	DS830_05420	DUF916 and DUF3324 domain-containing protein	350	DUF3324_DUF916	3.5e-37_2.2e-27	Bbo
Bombilactobacillus_bombi_BI_2_5	CP031513	complement(1056664..1057488)	DS830_05425	DS830_05425	hypothetical protein	275	WxL	5.1e-12	Bbo
Bombilactobacillus_bombi_BI_2_5	CP031513	complement(1057570..1058601)	DS830_05430	DS830_05430	DUF3324 domain-containing protein	344	DUF3324_DUF916	7.9e-23_4.7e-16	Bbo
Bombilactobacillus_bombi_BI_2_5	CP031513	complement(1059419..1060462)	DS830_05440	DS830_05440	DUF3324 domain-containing protein	348	DUF3324_DUF916	2.2e-20_6.4e-15	Bbo
Bombilactobacillus_bombi_BI_2_5	CP031513	complement(1061436..1062479)	DS830_05450	DS830_05450	DUF916 and DUF3324 domain-containing protein	348	DUF3324_DUF916	1.9e-27_1.6e-33	Bbo
Bombilactobacillus_bombi_BI_2_5	CP031513	complement(1062496..1063548)	DS830_05455	DS830_05455	DUF3324 domain-containing protein	351	DUF3324_DUF916	3.6e-20_1.2e-18	Bbo
Bombilactobacillus_bombi_BI_2_5	CP031513	complement(1063648..1064721)	DS830_05460	DS830_05460	DUF3324 domain-containing protein	358	DUF3324_DUF916	1.6e-30_1.3e-20	Bbo
Bombilactobacillus_bombi_BI_2_5	CP031513	complement(1064849..1065565)	DS830_05465	DS830_05465	hypothetical protein	239	WxL	5.3e-11	Bbo
Brochothrix_thermosphacta_BI	CP023483	complement(861875..862861)	CNY62_04195	CNY62_04195	hypothetical protein	329	DUF3324_DUF916	4.8e-26_1.5e-31
Brochothrix_thermosphacta_BI	CP023483	complement(923455..924300)	CNY62_04475	CNY62_04475	WxL domain-containing protein	282	WxL	8.8e-62	Bth1
Brochothrix_thermosphacta_BI	CP023483	complement(924734..925513)	CNY62_04485	CNY62_04485	WxL domain-containing protein	260	WxL	1.4e-62	Bth1
Brochothrix_thermosphacta_BI	CP023483	complement(925500..926543)	CNY62_04490	CNY62_04490	cell wall anchor protein	348	DUF3324_DUF916	7.1e-52_3.7e-37	Bth1
Brochothrix_thermosphacta_BI	CP023483	complement(926573..927415)	CNY62_04495	CNY62_04495	WxL domain-containing protein	281	WxL	1.2e-59	Bth1
Brochothrix_thermosphacta_BI	CP023483	1608918..1609598	CNY62_07770	CNY62_07770	WxL domain-containing protein	227	WxL	2.5e-36
Brochothrix_thermosphacta_BI	CP023483	1609602..1610627	CNY62_07775	CNY62_07775	hypothetical protein	342	DUF3324_DUF916	1.2e-28_2.5e-31
Brochothrix_thermosphacta_BI	CP023483	1621090..1622082	CNY62_07825	CNY62_07825	hypothetical protein	331	DUF3324_DUF916	3.1e-30_1.3e-29
Brochothrix_thermosphacta_BI	CP023483	1629081..1630097	CNY62_07865	CNY62_07865	hypothetical protein	339	DUF3324_DUF916	1.5e-47_2e-44
Brochothrix_thermosphacta_BI	CP023483	2216327..2216911	CNY62_10795	CNY62_10795	WxL domain-containing protein	195	WxL	1.1e-25	Bth2
Brochothrix_thermosphacta_BI	CP023483	2216971..2217651	CNY62_10800	CNY62_10800	WxL domain-containing protein	227	WxL	2.1e-37	Bth2
Brochothrix_thermosphacta_BI	CP023483	2217673..2218374	CNY62_10805	CNY62_10805	WxL domain-containing protein	234	WxL	5.7e-46	Bth2
Brochothrix_thermosphacta_BI	CP023483	2218490..2219491	CNY62_10810	CNY62_10810	hypothetical protein	334	DUF3324_DUF916	1.2e-47_3e-40	Bth2
candidate_division_Kazan_bacterium_GW2011_GWA1_50_15	CP011216	368277..369704	VE98_C0001G0381	VE98_C0001G0381	hypothetical protein	476	DUF916	5.2e-14
Candidatus_Nanosynbacter_lyticus_TM7x	CP007496	152519..153505	TM7x_00820	TM7x_00820	hypothetical protein	329	DUF916	5.9e-11
Carnobacterium_divergens_TMW_2_1579	CP016843	121548..122162	BFC22_00565	BFC22_00565	hypothetical protein	205	WxL	2.5e-22	Cdi1
Carnobacterium_divergens_TMW_2_1579	CP016843	122237..123346	BFC22_00570	BFC22_00570	hypothetical protein	370	DUF3324_DUF916	4e-37_4.3e-35	Cdi1
Carnobacterium_divergens_TMW_2_1579	CP016843	123460..126081	BFC22_00575	BFC22_00575	hypothetical protein	874	WxL	1.8e-26	Cdi1
Carnobacterium_divergens_TMW_2_1579	CP016843	277498..278262	BFC22_01275	BFC22_01275	hypothetical protein	255	WxL	1.7e-51
Carnobacterium_divergens_TMW_2_1579	CP016843	278299..279045	BFC22_01280	BFC22_01280	hypothetical protein	249	WxL	2.2e-42
Carnobacterium_divergens_TMW_2_1579	CP016843	279087..279884	BFC22_01285	BFC22_01285	hypothetical protein	266	WxL	1e-39
Carnobacterium_divergens_TMW_2_1579	CP016843	279894..280622	BFC22_01290	BFC22_01290	hypothetical protein	243	WxL	3.3e-31
Carnobacterium_divergens_TMW_2_1579	CP016843	280658..281485	BFC22_01295	BFC22_01295	hypothetical protein	276	WxL	5.8e-42
Carnobacterium_divergens_TMW_2_1579	CP016843	281547..282359	BFC22_01300	BFC22_01300	hypothetical protein	271	WxL	6.7e-35	Cdi2
Carnobacterium_divergens_TMW_2_1579	CP016843	282520..283671	BFC22_01305	BFC22_01305	cell surface protein	384	DUF3324_DUF916	3.4e-49_7.5e-44	Cdi2
Carnobacterium_divergens_TMW_2_1579	CP016843	283701..284522	BFC22_01310	BFC22_01310	hypothetical protein	274	WxL	1.8e-37	Cdi2
Carnobacterium_divergens_TMW_2_1579	CP016843	284565..285779	BFC22_01315	BFC22_01315	hypothetical protein	405	DUF3324_DUF916	1.9e-44_9.6e-39	Cdi2
Carnobacterium_divergens_TMW_2_1579	CP016843	346174..346971	BFC22_01615	BFC22_01615	cell surface protein	266	WxL	2.4e-65	Cdi3
Carnobacterium_divergens_TMW_2_1579	CP016843	347016..347801	BFC22_01620	BFC22_01620	cell surface protein	262	WxL	3.5e-67	Cdi3
Carnobacterium_divergens_TMW_2_1579	CP016843	347886..348992	BFC22_01625	BFC22_01625	cell wall anchor protein	369	DUF3324_DUF916	1.8e-54_3.1e-41	Cdi3
Carnobacterium_divergens_TMW_2_1579	CP016843	357346..357996	BFC22_01670	BFC22_01670	hypothetical protein	217	WxL	5.1e-39	Cdi4
Carnobacterium_divergens_TMW_2_1579	CP016843	358021..358659	BFC22_01675	BFC22_01675	hypothetical protein	213	WxL	2e-32	Cdi4
Carnobacterium_divergens_TMW_2_1579	CP016843	358697..359398	BFC22_01680	BFC22_01680	hypothetical protein	234	WxL	8.7e-57	Cdi4
Carnobacterium_divergens_TMW_2_1579	CP016843	359546..360559	BFC22_01685	BFC22_01685	cell wall protein	338	DUF3324_DUF916	2.6e-51_1.5e-43	Cdi4
Carnobacterium_divergens_TMW_2_1579	CP016843	372241..373029	BFC22_01735	BFC22_01735	cell surface protein	263	WxL	1e-66	Cdi5
Carnobacterium_divergens_TMW_2_1579	CP016843	373065..373823	BFC22_01740	BFC22_01740	cell surface protein	253	WxL	1.2e-67	Cdi5
Carnobacterium_divergens_TMW_2_1579	CP016843	373894..374994	BFC22_01745	BFC22_01745	cell wall anchor protein	367	DUF3324_DUF916	6.2e-55_1e-41	Cdi5
Carnobacterium_divergens_TMW_2_1579	CP016843	568420..569187	BFC22_02635	BFC22_02635	cell surface protein	256	WxL	1.4e-61	Cdi6
Carnobacterium_divergens_TMW_2_1579	CP016843	569239..569979	BFC22_02640	BFC22_02640	cell surface protein	247	WxL	9.6e-60	Cdi6
Carnobacterium_divergens_TMW_2_1579	CP016843	570059..571174	BFC22_02645	BFC22_02645	cell wall anchor protein	372	DUF3324_DUF916	2.5e-55_5.2e-44	Cdi6
Carnobacterium_divergens_TMW_2_1579	CP016843	920755..921777	BFC22_04155	BFC22_04155	hypothetical protein	341	DUF3324_DUF916	2e-43_7.7e-36
Carnobacterium_divergens_TMW_2_1579	CP016843	941958..943007	BFC22_04235	BFC22_04235	hypothetical protein	350	DUF3324_DUF916	3.4e-36_3.9e-37
Carnobacterium_divergens_TMW_2_1579	CP016843	947468..948055	BFC22_04260	BFC22_04260	hypothetical protein	196	WxL	2.6e-31
Carnobacterium_divergens_TMW_2_1579	CP016843	complement(2323902..2324915)	BFC22_11015	BFC22_11015	cell surface protein	338	DUF3324_DUF916	1.3e-48_7e-41
Carnobacterium_divergens_TMW_2_1579	CP016843	complement(2325000..2325734)	BFC22_11020	BFC22_11020	hypothetical protein	245	WxL	1.9e-53
Carnobacterium_divergens_TMW_2_1579	CP016843	complement(2343048..2344082)	BFC22_11100	BFC22_11100	hypothetical protein	345	DUF3324_DUF916	3.1e-40_7.8e-35	Cdi7
Carnobacterium_divergens_TMW_2_1579	CP016843	complement(2365612..2366538)	BFC22_11200	BFC22_11200	hypothetical protein	309	DUF3324_DUF916	4.5e-43_9.9e-14	Cdi7
Carnobacterium_divergens_TMW_2_1579	CP016843	complement(2366910..2367677)	BFC22_11205	BFC22_11205	cell surface protein	256	WxL	3e-37	Cdi7
Carnobacterium_divergens_TMW_2_1579	CP016843	complement(2367759..2368565)	BFC22_11210	BFC22_11210	hypothetical protein	269	WxL	8.9e-38	Cdi7
Carnobacterium_divergens_TMW_2_1579	CP016843	complement(2368594..2369394)	BFC22_11215	BFC22_11215	hypothetical protein	267	WxL	9.4e-30	Cdi7
Carnobacterium_divergens_TMW_2_1579	CP016843	complement(2369420..2370238)	BFC22_11220	BFC22_11220	cell surface protein	273	WxL	1.1e-45	Cdi7
Carnobacterium_divergens_TMW_2_1579	CP016843	complement(2381575..2382678)	BFC22_11265	BFC22_11265	cell wall anchor protein	368	DUF3324_DUF916	5.3e-54_5.2e-43	Cdi8
Carnobacterium_divergens_TMW_2_1579	CP016843	complement(2382758..2383516)	BFC22_11270	BFC22_11270	cell surface protein	253	WxL	2.2e-61	Cdi8
Carnobacterium_divergens_TMW_2_1579	CP016843	complement(2383544..2384308)	BFC22_11275	BFC22_11275	cell surface protein	255	WxL	1.6e-61	Cdi8
Carnobacterium_divergens_TMW_2_1579	CP016843	complement(2388949..2392416)	BFC22_11290	BFC22_11290	hypothetical protein	1156	WxL	7e-16	Cdi8
Carnobacterium_divergens_TMW_2_1579	CP016843	2392766..2393446	BFC22_11295	BFC22_11295	hypothetical protein	227	WxL	3e-26	Cdi8
Carnobacterium_divergens_TMW_2_1579	CP016843	2393516..2394550	BFC22_11300	BFC22_11300	hypothetical protein	345	DUF3324_DUF916	2e-39_1.9e-33	Cdi8
Carnobacterium_divergens_TMW_2_1579	CP016843	complement(2553100..2554218)	BFC22_12115	BFC22_12115	cell wall anchor protein	373	DUF3324_DUF916	2.4e-52_3.2e-40	Cdi9
Carnobacterium_divergens_TMW_2_1579	CP016843	complement(2554297..2555040)	BFC22_12120	BFC22_12120	cell surface protein	248	WxL	1.3e-60	Cdi9
Carnobacterium_divergens_TMW_2_1579	CP016843	complement(2555075..2555824)	BFC22_12125	BFC22_12125	cell surface protein	250	WxL	3.7e-60	Cdi9
Carnobacterium_maltaromaticum_TMW_2_1581	CP016844	complement(1155725..1156816)	BFC23_05590	BFC23_05590	cell wall protein	364	DUF3324_DUF916	5.4e-50_9.2e-43	Cma1
Carnobacterium_maltaromaticum_TMW_2_1581	CP016844	complement(1156880..1157581)	BFC23_05595	BFC23_05595	hypothetical protein	234	WxL	1.8e-56	Cma1
Carnobacterium_maltaromaticum_TMW_2_1581	CP016844	complement(1157609..1158247)	BFC23_05600	BFC23_05600	hypothetical protein	213	WxL	5.2e-31	Cma1
Carnobacterium_maltaromaticum_TMW_2_1581	CP016844	complement(1158273..1158923)	BFC23_05605	BFC23_05605	hypothetical protein	217	WxL	2.7e-38	Cma1
Carnobacterium_maltaromaticum_TMW_2_1581	CP016844	complement(1339038..1339793)	BFC23_06430	BFC23_06430	peptidase	252	WxL	2.4e-35
Carnobacterium_maltaromaticum_TMW_2_1581	CP016844	complement(1825713..1826876)	BFC23_08685	BFC23_08685	cell surface protein	388	DUF3324_DUF916	4.4e-44_1.7e-37	Cma2
Carnobacterium_maltaromaticum_TMW_2_1581	CP016844	complement(1827075..1827860)	BFC23_08690	BFC23_08690	cell surface protein	262	WxL	3.4e-42	Cma2
Carnobacterium_maltaromaticum_TMW_2_1581	CP016844	complement(1829540..1830355)	BFC23_08700	BFC23_08700	hypothetical protein	272	WxL	5.1e-39	Cma2
Carnobacterium_maltaromaticum_TMW_2_1581	CP016844	complement(1830385..1831197)	BFC23_08705	BFC23_08705	hypothetical protein	271	WxL	4.1e-36	Cma2
Carnobacterium_maltaromaticum_TMW_2_1581	CP016844	complement(1831220..1832035)	BFC23_08710	BFC23_08710	cell surface protein	272	WxL	1.1e-50	Cma2
Carnobacterium_maltaromaticum_TMW_2_1581	CP016844	complement(1832111..1833172)	BFC23_08715	BFC23_08715	cell wall protein	354	WxL	2.2e-56	Cma2
Carnobacterium_maltaromaticum_TMW_2_1581	CP016844	complement(2110307..2111395)	BFC23_10040	BFC23_10040	cell wall anchor protein	363	DUF3324_DUF916	1.4e-52_1.5e-42	Cma3
Carnobacterium_maltaromaticum_TMW_2_1581	CP016844	complement(2111532..2112269)	BFC23_10045	BFC23_10045	cell surface protein	246	WxL	8.3e-63	Cma3
Carnobacterium_maltaromaticum_TMW_2_1581	CP016844	complement(2112328..2113080)	BFC23_10050	BFC23_10050	cell surface protein	251	WxL	2.8e-65	Cma3
Carnobacterium_maltaromaticum_TMW_2_1581	CP016844	complement(2260469..2261569)	BFC23_10745	BFC23_10745	cell wall anchor protein	367	DUF3324_DUF916	7.7e-54_1.9e-39	Cma4
Carnobacterium_maltaromaticum_TMW_2_1581	CP016844	complement(2261645..2262385)	BFC23_10750	BFC23_10750	cell surface protein	247	WxL	3.9e-61	Cma4
Carnobacterium_maltaromaticum_TMW_2_1581	CP016844	complement(2262443..2263222)	BFC23_10755	BFC23_10755	cell surface protein	260	WxL	5.7e-64	Cma4
Carnobacterium_maltaromaticum_TMW_2_1581	CP016844	complement(2279930..2282908)	BFC23_10855	BFC23_10855	hypothetical protein	993	WxL	5.6e-53	Cma5
Carnobacterium_maltaromaticum_TMW_2_1581	CP016844	complement(2282945..2284003)	BFC23_10860	BFC23_10860	cell surface protein	353	DUF3324_DUF916	5.5e-49_5.4e-36	Cma5
Carnobacterium_maltaromaticum_TMW_2_1581	CP016844	complement(2284072..2284824)	BFC23_10865	BFC23_10865	hypothetical protein	251	WxL	9.1e-53	Cma5
Carnobacterium_maltaromaticum_TMW_2_1581	CP016844	complement(2374605..2377784)	BFC23_11230	BFC23_11230	hypothetical protein	1060	WxL	3e-19	Cma6
Carnobacterium_maltaromaticum_TMW_2_1581	CP016844	complement(2379292..2380389)	BFC23_11240	BFC23_11240	hypothetical protein	366	DUF3324_DUF916	1.4e-44_3.2e-40	Cma6
Carnobacterium_maltaromaticum_TMW_2_1581	CP016844	complement(2380900..2383863)	BFC23_11250	BFC23_11250	hypothetical protein	988	WxL	2.8e-17	Cma6
Carnobacterium_maltaromaticum_TMW_2_1581	CP016844	complement(2383887..2384912)	BFC23_11255	BFC23_11255	hypothetical protein	342	DUF3324_DUF916	2.7e-45_7e-38	Cma6
Carnobacterium_maltaromaticum_TMW_2_1581	CP016844	complement(2385007..2385687)	BFC23_11260	BFC23_11260	hypothetical protein	227	WxL	2.6e-25	Cma6
Carnobacterium_maltaromaticum_TMW_2_1581	CP016844	complement(2387724..2388743)	BFC23_11270	BFC23_11270	hypothetical protein	340	DUF3324_DUF916	1.1e-45_2.7e-37	Cma6
Carnobacterium_maltaromaticum_TMW_2_1581	CP016844	complement(2388818..2389519)	BFC23_11275	BFC23_11275	hypothetical protein	234	WxL	7.6e-34	Cma6
Carnobacterium_maltaromaticum_TMW_2_1581	CP016844	2437044..2437820	BFC23_11455	BFC23_11455	peptidase	259	WxL	2.8e-31
Carnobacterium_maltaromaticum_TMW_2_1581	CP016844	complement(2588853..2589944)	BFC23_12095	BFC23_12095	cell wall anchor protein	364	DUF3324_DUF916	2.6e-55_5.9e-37	Cma7
Carnobacterium_maltaromaticum_TMW_2_1581	CP016844	complement(2590038..2590787)	BFC23_12100	BFC23_12100	cell surface protein	250	WxL	2.8e-65	Cma7
Carnobacterium_maltaromaticum_TMW_2_1581	CP016844	complement(2590965..2591726)	BFC23_12105	BFC23_12105	cell surface protein	254	WxL	9.8e-69	Cma7
Carnobacterium_maltaromaticum_TMW_2_1581	CP016844	complement(2592121..2595051)	BFC23_12115	BFC23_12115	cell surface protein	977	WxL	1.4e-11	Cma7
Carnobacterium_maltaromaticum_TMW_2_1581	CP016844	complement(2770770..2771921)	BFC23_13080	BFC23_13080	cell surface protein	384	DUF3324_DUF916	3.2e-47_1.7e-44
Carnobacterium_maltaromaticum_TMW_2_1581	CP016844	complement(2808887..2810185)	BFC23_13260	BFC23_13260	cell wall anchor protein	433	DUF3324_DUF916	6.1e-55_4.4e-41	Cma8
Carnobacterium_maltaromaticum_TMW_2_1581	CP016844	complement(2810321..2811106)	BFC23_13265	BFC23_13265	cell surface protein	262	WxL	3.2e-66	Cma8
Carnobacterium_maltaromaticum_TMW_2_1581	CP016844	complement(2811144..2811941)	BFC23_13270	BFC23_13270	cell surface protein	266	WxL	7.8e-65	Cma8
Carnobacterium_maltaromaticum_TMW_2_1581	CP016844	complement(2842865..2844001)	BFC23_13395	BFC23_13395	cell wall protein	379	DUF3324_DUF916	3.8e-51_7.5e-45	Cma9
Carnobacterium_maltaromaticum_TMW_2_1581	CP016844	complement(2844087..2844785)	BFC23_13400	BFC23_13400	cell surface protein	233	WxL	1.8e-57	Cma9
Carnobacterium_maltaromaticum_TMW_2_1581	CP016844	complement(2844821..2845477)	BFC23_13405	BFC23_13405	hypothetical protein	219	WxL	6.1e-34	Cma9
Carnobacterium_maltaromaticum_TMW_2_1581	CP016844	complement(2845503..2846468)	BFC23_13410	BFC23_13410	hypothetical protein	322	WxL	3.5e-38	Cma9
Carnobacterium_maltaromaticum_TMW_2_1581	CP016844	2997243..2997908	BFC23_14070	BFC23_14070	hypothetical protein	222	WxL	5.9e-34	Cma10
Carnobacterium_maltaromaticum_TMW_2_1581	CP016844	2997931..2998623	BFC23_14075	BFC23_14075	cell surface protein	231	WxL	7.8e-56	Cma10
Carnobacterium_maltaromaticum_TMW_2_1581	CP016844	2998700..2999797	BFC23_14080	BFC23_14080	cell wall protein	366	DUF3324_DUF916	7.8e-54_4.2e-44	Cma10
Carnobacterium_maltaromaticum_TMW_2_1581	CP016844	2999843..3000508	BFC23_14085	BFC23_14085	hypothetical protein	222	WxL	1.7e-33	Cma10
Carnobacterium_maltaromaticum_TMW_2_1581	CP016844	3000558..3001703	BFC23_14090	BFC23_14090	hypothetical protein	382	DUF3324_DUF916	2.3e-44_1.2e-31	Cma10
Carnobacterium_maltaromaticum_TMW_2_1581	CP016844	3001732..3003975	BFC23_14095	BFC23_14095	hypothetical protein	748	WxL	2.4e-41	Cma10
Carnobacterium_maltaromaticum_TMW_2_1581	CP016844	3098310..3099287	BFC23_14475	BFC23_14475	hypothetical protein	326	WxL	2e-36	Cma11
Carnobacterium_maltaromaticum_TMW_2_1581	CP016844	3099315..3099971	BFC23_14480	BFC23_14480	hypothetical protein	219	WxL	2.1e-33	Cma11
Carnobacterium_maltaromaticum_TMW_2_1581	CP016844	3100007..3100705	BFC23_14485	BFC23_14485	cell surface protein	233	WxL	3.8e-57	Cma11
Carnobacterium_maltaromaticum_TMW_2_1581	CP016844	3100790..3101854	BFC23_14490	BFC23_14490	cell wall protein	355	DUF3324_DUF916	7.9e-52_2.5e-44	Cma11
Carnobacterium_maltaromaticum_TMW_2_1581	CP016844	3127419..3128099	BFC23_14570	BFC23_14570	hypothetical protein	227	WxL	1.9e-40	Cma12
Carnobacterium_maltaromaticum_TMW_2_1581	CP016844	3128145..3128795	BFC23_14575	BFC23_14575	hypothetical protein	217	WxL	1.8e-44	Cma12
Carnobacterium_maltaromaticum_TMW_2_1581	CP016844	3128819..3129472	BFC23_14580	BFC23_14580	hypothetical protein	218	WxL	1.7e-33	Cma12
Carnobacterium_maltaromaticum_TMW_2_1581	CP016844	3129517..3130233	BFC23_14585	BFC23_14585	cell surface protein	239	WxL	9.2e-58	Cma12
Carnobacterium_maltaromaticum_TMW_2_1581	CP016844	3130533..3131705	BFC23_14590	BFC23_14590	cell wall protein	391	DUF3324_DUF916	1.6e-51_1.6e-43	Cma12
Carnobacterium_maltaromaticum_TMW_2_1581	CP016844	3177909..3178700	BFC23_14760	BFC23_14760	hypothetical protein	264	WxL	1.3e-51
Carnobacterium_maltaromaticum_TMW_2_1581	CP016844	3178733..3179752	BFC23_14765	BFC23_14765	hypothetical protein	340	DUF3324_DUF916	4.2e-37_3.3e-35
Carnobacterium_maltaromaticum_TMW_2_1581	CP016844	3221212..3221976	BFC23_14955	BFC23_14955	hypothetical protein	255	WxL	7.4e-59
Carnobacterium_maltaromaticum_TMW_2_1581	CP016844	3222007..3223029	BFC23_14960	BFC23_14960	cell surface protein	341	DUF3324_DUF916	1.3e-47_1.4e-42
Carnobacterium_maltaromaticum_TMW_2_1581	CP016844	3243671..3244417	BFC23_15025	BFC23_15025	hypothetical protein	249	WxL	1.7e-58	Cma13
Carnobacterium_maltaromaticum_TMW_2_1581	CP016844	3244441..3245205	BFC23_15030	BFC23_15030	hypothetical protein	255	WxL	8.9e-51	Cma13
Carnobacterium_maltaromaticum_TMW_2_1581	CP016844	3245219..3245923	BFC23_15035	BFC23_15035	hypothetical protein	235	WxL	1.6e-38	Cma13
Carnobacterium_maltaromaticum_TMW_2_1581	CP016844	3245947..3246690	BFC23_15040	BFC23_15040	cell surface protein	248	WxL	2.3e-36	Cma13
Carnobacterium_maltaromaticum_TMW_2_1581	CP016844	3246718..3247422	BFC23_15045	BFC23_15045	hypothetical protein	235	WxL	1.5e-34	Cma13
Carnobacterium_maltaromaticum_TMW_2_1581	CP016844	3247468..3248277	BFC23_15050	BFC23_15050	cell surface protein	270	WxL	1.9e-54	Cma13
Carnobacterium_maltaromaticum_TMW_2_1581	CP016844	3248430..3249263	BFC23_15055	BFC23_15055	cell surface protein	278	WxL	2.7e-42	Cma13
Carnobacterium_maltaromaticum_TMW_2_1581	CP016844	3249350..3250570	BFC23_15060	BFC23_15060	cell surface protein	407	DUF3324_DUF916	1.4e-47_4.4e-44	Cma13
Chryseobacterium_arthrosphaerae_FDAARGOS_519	CP033811	4327828..4328628	EGY05_19820	EGY05_19820	DUF3324 domain-containing protein	267	DUF3324	6.8e-11
Chryseobacterium_gleum_110146	CP031676	2643672..2644472	DDI74_11915	DDI74_11915	DUF3324 domain-containing protein	267	DUF3324	3e-11
Chryseobacterium_indologenes_FDAARGOS_648	CP050961	complement(1932731..1933531)	FOB56_08860	FOB56_08860	DUF3324 domain-containing protein	267	DUF3324	7.7e-12
Chryseobacterium_piperi_ATCC_BAA_1782	CP023049	complement(3672593..3673393)	CJF12_16200	CJF12_16200	hypothetical protein	267	DUF3324	6.8e-11
Citrobacter_werkmanii_FDAARGOS_616	CP044101	complement(3634846..3653484)	FOB24_18225	FOB24_18225	hypothetical protein	6213	DUF3324	7.9e-16
Companilactobacillus_alimentarius_DSM_20249	CP018867	217715..218344	LA20249_01130	LA20249_01130	hypothetical protein	210	WxL	1.8e-19
Companilactobacillus_alimentarius_DSM_20249	CP018867	218411..219451	LA20249_01135	LA20249_01135	cell surface protein	347	DUF3324_DUF916	2.1e-31_2.6e-33
Companilactobacillus_alimentarius_DSM_20249	CP018867	complement(1275880..1276284)	LA20249_06115	LA20249_06115	hypothetical protein	135	DUF3324	2e-11
Companilactobacillus_alimentarius_DSM_20249	CP018867	complement(1276265..1276969)	LA20249_06120	LA20249_06120	hypothetical protein	235	DUF3324_DUF916	1.9e-13_1.9e-33	Cal
Companilactobacillus_alimentarius_DSM_20249	CP018867	complement(1276972..1277961)	LA20249_06125	LA20249_06125	hypothetical protein	330	DUF3324_DUF916	2.6e-17_1.8e-21	Cal
Companilactobacillus_alimentarius_DSM_20249	CP018867	complement(1278058..1279155)	LA20249_06130	LA20249_06130	hypothetical protein	366	DUF3324_DUF916	1e-29_6.3e-22	Cal
Companilactobacillus_alimentarius_DSM_20249	CP018867	complement(1279271..1280101)	LA20249_06135	LA20249_06135	hypothetical protein	277	WxL	2.2e-11	Cal
Companilactobacillus_alimentarius_DSM_20249	CP018867	1383968..1384774	LA20249_06640	LA20249_06640	hypothetical protein	269	WxL	4.4e-13
Companilactobacillus_allii_WiKim39	CP019323	276029..276742	BTM29_01445	BTM29_01445	hypothetical protein	238	WxL	3.2e-13
Companilactobacillus_allii_WiKim39	CP019323	277007..277720	BTM29_01450	BTM29_01450	hypothetical protein	238	WxL	6.5e-15
Companilactobacillus_allii_WiKim39	CP019323	1129622..1130467	BTM29_05410	BTM29_05410	hypothetical protein	282	WxL	1.2e-11
Companilactobacillus_allii_WiKim39	CP019323	1130596..1131690	BTM29_05415	BTM29_05415	hypothetical protein	365	DUF3324_DUF916	1.2e-30_4.8e-18
Companilactobacillus_allii_WiKim39	CP019323	1131787..1132767	BTM29_05420	BTM29_05420	hypothetical protein	327	DUF3324_DUF916	9.8e-21_9.3e-19
Companilactobacillus_allii_WiKim39	CP019323	1132772..1133806	BTM29_05425	BTM29_05425	hypothetical protein	345	DUF3324_DUF916	1.3e-26_2.3e-33
Companilactobacillus_allii_WiKim39	CP019323	complement(2372984..2374000)	BTM29_11790	BTM29_11790	hypothetical protein	339	DUF3324_DUF916	3e-42_4.9e-35
Companilactobacillus_allii_WiKim39	CP019323	complement(2374099..2374710)	BTM29_11795	BTM29_11795	hypothetical protein	204	WxL	2.7e-22
Companilactobacillus_crustorum_MN047	CP017996	complement(1410055..1411095)	BI355_1399	BI355_1399	hypothetical protein	347	DUF3324_DUF916	5.2e-35_4.8e-35
Companilactobacillus_crustorum_MN047	CP017996	complement(1411159..1411791)	BI355_1400	BI355_1400	hypothetical protein	211	WxL	5.2e-18
Companilactobacillus_crustorum_MN047	CP017996	complement(1796641..1797240)	BI355_1769	BI355_1769	hypothetical protein	200	DUF3324	2.7e-21
Companilactobacillus_crustorum_MN047	CP017996	complement(1797404..1797739)	BI355_1770	BI355_1770	hypothetical protein	112	DUF916	2.3e-23
Companilactobacillus_crustorum_MN047	CP017996	complement(1797778..1798758)	BI355_1771	BI355_1771	hypothetical protein	327	DUF3324_DUF916	1e-20_4.9e-20
Companilactobacillus_crustorum_MN047	CP017996	complement(1798842..1799894)	BI355_1772	BI355_1772	hypothetical protein	351	DUF3324_DUF916	1e-31_2.7e-20
Companilactobacillus_crustorum_MN047	CP017996	complement(1800038..1800886)	BI355_1773	BI355_1773	hypothetical protein	283	WxL	1e-11
Companilactobacillus_farciminis_KCTC_3681_DSM_20184	CP017702	554509..555207	LF20184_02620	LF20184_02620	hypothetical protein	233	DUF3324	1e-12
Companilactobacillus_farciminis_KCTC_3681_DSM_20184	CP017702	555212..556327	LF20184_02625	LF20184_02625	hypothetical protein	372	DUF3324_DUF916	5e-27_9.8e-34
Companilactobacillus_farciminis_KCTC_3681_DSM_20184	CP017702	complement(1762468..1763505)	LF20184_08495	LF20184_08495	cell surface protein	346	DUF3324_DUF916	1.5e-32_8.9e-36
Companilactobacillus_farciminis_KCTC_3681_DSM_20184	CP017702	complement(1763580..1764209)	LF20184_08500	LF20184_08500	hypothetical protein	210	WxL	7.1e-18
Companilactobacillus_futsaii_Y97	CP040736	455977..456798	FG051_02195	FG051_02195	hypothetical protein	274	WxL	5.4e-13
Companilactobacillus_futsaii_Y97	CP040736	456902..457996	FG051_02200	FG051_02200	DUF3324 domain-containing protein	365	DUF3324_DUF916	8e-31_1.6e-18
Companilactobacillus_futsaii_Y97	CP040736	458085..459065	FG051_02205	FG051_02205	DUF3324 domain-containing protein	327	DUF3324_DUF916	4.3e-21_1.3e-19
Companilactobacillus_futsaii_Y97	CP040736	459070..460185	FG051_02210	FG051_02210	DUF916 and DUF3324 domain-containing protein	372	DUF3324_DUF916	1.5e-27_4.5e-33
Companilactobacillus_futsaii_Y97	CP040736	complement(1675779..1676816)	FG051_08280	FG051_08280	DUF916 and DUF3324 domain-containing protein	346	DUF3324_DUF916	6.9e-34_4.1e-35
Companilactobacillus_futsaii_Y97	CP040736	complement(1676891..1677538)	FG051_08285	FG051_08285	hypothetical protein	216	WxL	3.5e-17
Companilactobacillus_futsaii_Y97	CP040736	2147100..2147855	FG051_10725	FG051_10725	hypothetical protein	252	WxL	1.2e-11
Companilactobacillus_futsaii_Y97	CP040738	complement(22102..23190)	FG051_13115	FG051_13115	DUF916 and DUF3324 domain-containing protein	363	DUF3324_DUF916	1.7e-32_1.4e-33
Companilactobacillus_futsaii_Y97	CP040738	complement(23257..23847)	FG051_13120	FG051_13120	WxL domain-containing protein	197	WxL	1.9e-22
Companilactobacillus_ginsenosidimutans_EMML_3041	CP012034	176198..176815	ABM34_00985	ABM34_00985	hypothetical protein	206	WxL	2.3e-14
Companilactobacillus_ginsenosidimutans_EMML_3041	CP012034	176896..177960	ABM34_00990	ABM34_00990	hypothetical protein	355	DUF3324_DUF916	4.2e-40_1.6e-38
Companilactobacillus_ginsenosidimutans_EMML_3041	CP012034	2252654..2253739	ABM34_11250	ABM34_11250	hypothetical protein	362	DUF3324_DUF916	4.7e-29_6.2e-21
Companilactobacillus_ginsenosidimutans_EMML_3041	CP012034	2253743..2254723	ABM34_11255	ABM34_11255	hypothetical protein	327	DUF3324_DUF916	1e-16_1.9e-20
Companilactobacillus_ginsenosidimutans_EMML_3041	CP012034	2254727..2255746	ABM34_11260	ABM34_11260	hypothetical protein	340	DUF3324_DUF916	2.3e-25_7.9e-32
Companilactobacillus_heilongjiangensis_DSM_28069	CP012559	879613..880656	JP39_04005	JP39_04005	cell surface protein	348	DUF3324_DUF916	1.5e-35_2.2e-36
Companilactobacillus_heilongjiangensis_DSM_28069	CP012559	complement(2074092..2075219)	JP39_09285	JP39_09285	hypothetical protein	376	DUF3324_DUF916	9.1e-26_4.9e-34
Companilactobacillus_heilongjiangensis_DSM_28069	CP012559	complement(2075225..2076205)	JP39_09290	JP39_09290	hypothetical protein	327	DUF3324_DUF916	6.6e-20_1.9e-19
Companilactobacillus_heilongjiangensis_DSM_28069	CP012559	complement(2076290..2077399)	JP39_09295	JP39_09295	hypothetical protein	370	DUF3324_DUF916	4.2e-31_3e-22
Companilactobacillus_pabuli_NFFJ11	CP049366	244160..245185	G6534_01205	G6534_01205	DUF3324 domain-containing protein	342	DUF3324	1.6e-28
Companilactobacillus_pabuli_NFFJ11	CP049366	245274..246254	G6534_01210	G6534_01210	DUF3324 domain-containing protein	327	DUF3324_DUF916	1.8e-21_4.7e-20
Companilactobacillus_pabuli_NFFJ11	CP049366	246259..247374	G6534_01215	G6534_01215	DUF916 and DUF3324 domain-containing protein	372	DUF3324_DUF916	8.7e-28_5.4e-33
Companilactobacillus_pabuli_NFFJ11	CP049366	691329..691958	G6534_03335	G6534_03335	hypothetical protein	210	WxL	7.2e-16
Companilactobacillus_pabuli_NFFJ11	CP049366	692034..693071	G6534_03340	G6534_03340	DUF916 and DUF3324 domain-containing protein	346	DUF3324_DUF916	6.9e-32_1.9e-35
Companilactobacillus_paralimentarius_LP238	CP045185	complement(601503..602615)	LP238_03170	LP238_03170	DUF916 domain-containing protein	371	DUF3324_DUF916	1e-25_9.5e-34
Companilactobacillus_paralimentarius_LP238	CP045185	complement(602620..603612)	LP238_03175	LP238_03175	DUF916 domain-containing protein	331	DUF3324_DUF916	3.6e-19_1.3e-21
Companilactobacillus_paralimentarius_LP238	CP045185	complement(603709..604803)	LP238_03180	LP238_03180	DUF3324 domain-containing protein	365	DUF3324_DUF916	2e-27_1.4e-21
Companilactobacillus_paralimentarius_LP238	CP045185	complement(1494337..1495089)	LP238_07505	LP238_07505	hypothetical protein	251	WxL	2.6e-12
Companilactobacillus_paralimentarius_LP238	CP045185	1992233..1992823	LP238_10110	LP238_10110	hypothetical protein	197	WxL	1.8e-21
Companilactobacillus_paralimentarius_LP238	CP045185	1992891..1993949	LP238_10115	LP238_10115	DUF916 domain-containing protein	353	DUF3324_DUF916	3.2e-32_7.1e-33
Companilactobacillus_zhachilii_HBUAS52074	CP031933	complement(1815275..1815856)	D1B17_04300	D1B17_04300	WxL domain-containing protein	194	WxL	1.1e-19
Companilactobacillus_zhachilii_HBUAS52074	CP031933	complement(1814165..1815178)	D1B17_04305	D1B17_04305	DUF916 and DUF3324 domain-containing protein	338	DUF3324_DUF916	4.4e-34_3.2e-36
Companilactobacillus_zhachilii_HBUAS52074	CP031933	586250..587386	D1B17_10085	D1B17_10085	DUF916 domain-containing protein	379	DUF3324_DUF916	1.2e-25_1.8e-33
Companilactobacillus_zhachilii_HBUAS52074	CP031933	585265..586245	D1B17_10090	D1B17_10090	DUF3324 domain-containing protein	327	DUF3324_DUF916	2.5e-19_2.2e-20
Companilactobacillus_zhachilii_HBUAS52074	CP031933	584081..585178	D1B17_10095	D1B17_10095	DUF3324 domain-containing protein	366	DUF3324_DUF916	4.7e-30_1e-21
Companilactobacillus_zhachilii_HBUAS52074	CP031933	583093..583974	D1B17_10100	D1B17_10100	hypothetical protein	294	WxL	3.2e-12
endosymbiont_TC1_of_Trimyema_compressum	CP014606	complement(73994..75034)	AZF37_00475	AZF37_00475	hypothetical protein	347	DUF3324_DUF916	5.3e-28_6.8e-32
endosymbiont_TC1_of_Trimyema_compressum	CP014606	76154..76810	AZF37_00490	AZF37_00490	hypothetical protein	219	WxL	1.4e-16
endosymbiont_TC1_of_Trimyema_compressum	CP014606	146633..147256	AZF37_00970	AZF37_00970	hypothetical protein	208	WxL	2.7e-19
endosymbiont_TC1_of_Trimyema_compressum	CP014606	147341..148336	AZF37_00975	AZF37_00975	hypothetical protein	332	DUF3324_DUF916	4.5e-33_1.9e-29
endosymbiont_TC1_of_Trimyema_compressum	CP014606	complement(1170606..1171208)	AZF37_07205	AZF37_07205	hypothetical protein	201	DUF3324	6.9e-29
endosymbiont_TC1_of_Trimyema_compressum	CP014606	complement(1171274..1171510)	AZF37_07210	AZF37_07210	hypothetical protein	79	DUF916	1.6e-21
endosymbiont_TC1_of_Trimyema_compressum	CP014606	complement(1534401..1534790)	AZF37_09300	AZF37_09300	hypothetical protein	130	WxL	1e-14
Enterococcus_avium_G_15	AP019814	231878..232669	G15_0244	G15_0244	hypothetical protein	264	WxL	2.4e-20	Eav1
Enterococcus_avium_G_15	AP019814	232744..233814	G15_0245	G15_0245	cell surface protein	357	DUF3324_DUF916	1.3e-37_2.2e-34	Eav1
Enterococcus_avium_G_15	AP019814	234239..236404	G15_0247	G15_0247	hypothetical protein	722	WxL	6.3e-14	Eav1
Enterococcus_avium_G_15	AP019814	616912..617691	G15_0630	G15_0630	hypothetical protein	260	WxL	1.5e-24	Eav2
Enterococcus_avium_G_15	AP019814	617759..618829	G15_0631	G15_0631	cell surface protein	357	DUF3324_DUF916	4.1e-38_3.9e-35	Eav2
Enterococcus_avium_G_15	AP019814	619273..621705	G15_0633	G15_0633	hypothetical protein	811	WxL	7.1e-14	Eav2
Enterococcus_avium_G_15	AP019814	626893..627624	G15_0640	G15_0640	cell surface protein	244	WxL	4.5e-64	Eav3
Enterococcus_avium_G_15	AP019814	627642..628418	G15_0641	G15_0641	cell surface protein	259	WxL	2.8e-64	Eav3
Enterococcus_avium_G_15	AP019814	630546..631595	G15_0643	G15_0643	cell wall surface anchor protein	350	DUF3324_DUF916	4.1e-50_5.5e-40	Eav3
Enterococcus_avium_G_15	AP019814	complement(1054158..1055174)	G15_1064	G15_1064	cell wall surface anchor protein	339	DUF3324_DUF916	4.5e-35_1.9e-33	Eav4
Enterococcus_avium_G_15	AP019814	complement(1055337..1055963)	G15_1065	G15_1065	hypothetical protein	209	WxL	2.8e-23	Eav4
Enterococcus_avium_G_15	AP019814	1056752..1058128	G15_1067	G15_1067	hypothetical protein	459	WxL	1.1e-17	Eav4
Enterococcus_avium_G_15	AP019814	complement(2480604..2481656)	G15_2544	G15_2544	cell wall surface anchor protein	351	DUF3324_DUF916	2e-37_1.2e-38	Eav5
Enterococcus_avium_G_15	AP019814	complement(2481745..2482377)	G15_2545	G15_2545	hypothetical protein	211	WxL	7.6e-19	Eav5
Enterococcus_avium_G_15	AP019814	complement(2482781..2483335)	G15_2547	G15_2547	hypothetical protein	185	WxL	3.4e-26	Eav5
Enterococcus_avium_G_15	AP019814	complement(2620601..2623960)	G15_2678	G15_2678	hypothetical protein	1120	WxL	1.6e-14	Eav6
Enterococcus_avium_G_15	AP019814	complement(2624333..2625376)	G15_2680	G15_2680	cell surface protein	348	DUF3324_DUF916	2.2e-35_1.4e-30	Eav6
Enterococcus_avium_G_15	AP019814	complement(2625439..2626131)	G15_2681	G15_2681	hypothetical protein	231	WxL	8.9e-14	Eav6
Enterococcus_avium_G_15	AP019814	complement(2886555..2887637)	G15_2946	G15_2946	cell wall surface anchor protein	361	DUF3324_DUF916	6.1e-46_4.6e-42	Eav7
Enterococcus_avium_G_15	AP019814	complement(2887746..2888543)	G15_2947	G15_2947	cell surface protein	266	WxL	1e-63	Eav7
Enterococcus_avium_G_15	AP019814	complement(2891625..2892395)	G15_2949	G15_2949	cell surface protein	257	WxL	2.3e-64	Eav7
Enterococcus_avium_G_15	AP019814	complement(2892438..2893202)	G15_2950	G15_2950	cell surface protein	255	WxL	7.8e-67	Eav7
Enterococcus_avium_G_15	AP019814	complement(3162173..3163204)	G15_3201	G15_3201	cell wall surface anchor protein	344	DUF3324_DUF916	9.6e-36_2.5e-35
Enterococcus_casseliflavus_FDAARGOS_1121	CP068128	742456..743133	I6I78_03585	I6I78_03585	WxL domain-containing protein	226	WxL	8.1e-64	Eca1
Enterococcus_casseliflavus_FDAARGOS_1121	CP068128	743179..743979	I6I78_03590	I6I78_03590	WxL domain-containing protein	267	WxL	2e-68	Eca1
Enterococcus_casseliflavus_FDAARGOS_1121	CP068128	743991..744731	I6I78_03595	I6I78_03595	WxL domain-containing protein	247	WxL	7.4e-69	Eca1
Enterococcus_casseliflavus_FDAARGOS_1121	CP068128	744799..745881	I6I78_03600	I6I78_03600	DUF916 and DUF3324 domain-containing protein	361	DUF3324_DUF916	5.3e-49_4.2e-41	Eca1
Enterococcus_casseliflavus_FDAARGOS_1121	CP068128	1603509..1604978	I6I78_07470	I6I78_07470	WxL domain-containing protein	490	WxL	3.9e-16	Eca2
Enterococcus_casseliflavus_FDAARGOS_1121	CP068128	1605298..1605945	I6I78_07480	I6I78_07480	WxL domain-containing protein	216	WxL	9.1e-24	Eca2
Enterococcus_casseliflavus_FDAARGOS_1121	CP068128	1606057..1607091	I6I78_07485	I6I78_07485	DUF916 and DUF3324 domain-containing protein	345	DUF3324_DUF916	1.2e-31_4.7e-39	Eca2
Enterococcus_casseliflavus_FDAARGOS_1121	CP068128	1653480..1654148	I6I78_07665	I6I78_07665	WxL domain-containing protein	223	WxL	1.8e-22	Eca3
Enterococcus_casseliflavus_FDAARGOS_1121	CP068128	1654165..1655214	I6I78_07670	I6I78_07670	DUF916 and DUF3324 domain-containing protein	350	DUF3324_DUF916	6.9e-27_1.4e-26	Eca3
Enterococcus_casseliflavus_FDAARGOS_1121	CP068128	complement(2157828..2160881)	I6I78_10075	I6I78_10075	WxL domain-containing protein	1018	WxL	4.3e-39	Eca3
Enterococcus_casseliflavus_FDAARGOS_1121	CP068128	complement(2162024..2162836)	I6I78_10085	I6I78_10085	WxL domain-containing protein	271	WxL	4e-51	Eca3
Enterococcus_casseliflavus_FDAARGOS_1121	CP068128	complement(2162878..2163681)	I6I78_10090	I6I78_10090	WxL domain-containing protein	268	WxL	2.4e-55	Eca3
Enterococcus_casseliflavus_FDAARGOS_1121	CP068128	complement(2519751..2522741)	I6I78_11745	I6I78_11745	WxL domain-containing protein	997	WxL	4.4e-40
Enterococcus_durans_VREdu	CP042598	1694507..1695238	FUT28_07970	FUT28_07970	hypothetical protein	244	WxL	9.1e-11	Edu
Enterococcus_durans_VREdu	CP042598	1695292..1696308	FUT28_07975	FUT28_07975	DUF916 and DUF3324 domain-containing protein	339	DUF3324_DUF916	1.5e-33_3.1e-30	Edu
Enterococcus_durans_VREdu	CP042598	1697046..1701437	FUT28_07990	FUT28_07990	BspA family leucine-rich repeat surface protein	1464	WxL	6.8e-12	Edu
Enterococcus_faecalis_L18	CP071176	256222..258516	JZP79_01385	JZP79_01385	WxL domain-containing protein	765	WxL	5.6e-15
Enterococcus_faecalis_L18	CP071176	complement(458752..459489)	JZP79_02365	JZP79_02365	WxL domain-containing protein	246	WxL	8.5e-57
Enterococcus_faecalis_L18	CP071176	498973..499704	JZP79_02530	JZP79_02530	WxL domain-containing protein	244	WxL	4.6e-66	Efc1
Enterococcus_faecalis_L18	CP071176	499721..500500	JZP79_02535	JZP79_02535	WxL domain-containing protein	260	WxL	6.3e-65	Efc1
Enterococcus_faecalis_L18	CP071176	502642..503382	JZP79_02545	JZP79_02545	WxL domain-containing protein	247	WxL	2.4e-72	Efc1
Enterococcus_faecalis_L18	CP071176	503458..504552	JZP79_02550	JZP79_02550	DUF916 and DUF3324 domain-containing protein	365	DUF3324_DUF916	4.6e-52_4.3e-40	Efc1
Enterococcus_faecalis_L18	CP071176	933965..935029	JZP79_04655	JZP79_04655	DUF916 and DUF3324 domain-containing protein	355	DUF3324_DUF916	4.2e-36_2.1e-35
Enterococcus_faecalis_L18	CP071176	complement(971209..971970)	JZP79_04845	JZP79_04845	WxL domain-containing protein	254	WxL	1e-10
Enterococcus_faecalis_L18	CP071176	complement(1524276..1525256)	JZP79_07415	JZP79_07415	DUF916 and DUF3324 domain-containing protein	327	DUF3324_DUF916	1.3e-37_3.7e-35
Enterococcus_faecalis_L18	CP071176	complement(1891133..1895809)	JZP79_09295	JZP79_09295	InlB B-repeat-containing protein	1559	WxL	2.6e-23
Enterococcus_faecalis_L18	CP071176	complement(1895840..1896901)	JZP79_09300	JZP79_09300	DUF916 and DUF3324 domain-containing protein	354	DUF3324_DUF916	1.3e-32_5.5e-31
Enterococcus_faecalis_L18	CP071176	complement(2172194..2173219)	JZP79_10575	JZP79_10575	DUF916 and DUF3324 domain-containing protein	342	DUF3324_DUF916	1.7e-50_4e-41	Efc2
Enterococcus_faecalis_L18	CP071176	complement(2173294..2174070)	JZP79_10580	JZP79_10580	WxL domain-containing protein	259	WxL	7.4e-59	Efc2
Enterococcus_faecalis_L18	CP071176	complement(2174110..2174892)	JZP79_10585	JZP79_10585	WxL domain-containing protein	261	WxL	8.4e-65	Efc2
Enterococcus_faecalis_L18	CP071176	complement(2375474..2376607)	JZP79_11610	JZP79_11610	DUF916 and DUF3324 domain-containing protein	378	DUF3324_DUF916	3.5e-33_6.7e-40
Enterococcus_faecalis_L18	CP071176	complement(2376695..2377384)	JZP79_11615	JZP79_11615	WxL domain-containing protein	230	WxL	2.6e-21
Enterococcus_faecalis_L18	CP071176	complement(2483014..2486898)	JZP79_12090	JZP79_12090	WxL domain-containing protein	1295	WxL	3.8e-19
Enterococcus_faecalis_L18	CP071176	complement(2487389..2491657)	JZP79_12100	JZP79_12100	WxL domain-containing protein	1423	WxL	1.6e-18
Enterococcus_faecalis_L18	CP071176	complement(2562456..2563163)	JZP79_12445	JZP79_12445	WxL domain-containing protein	236	WxL	7.8e-24
Enterococcus_faecalis_L18	CP071176	complement(2563259..2563939)	JZP79_12450	JZP79_12450	WxL domain-containing protein	227	WxL	1.8e-14
Enterococcus_faecalis_L18	CP071176	complement(2592353..2593432)	JZP79_12585	JZP79_12585	DUF916 and DUF3324 domain-containing protein	360	DUF3324_DUF916	1.8e-48_1.4e-44	Efc3
Enterococcus_faecalis_L18	CP071176	complement(2593538..2594296)	JZP79_12590	JZP79_12590	WxL domain-containing protein	253	WxL	2.6e-69	Efc3
Enterococcus_faecalis_L18	CP071176	complement(2594297..2595097)	JZP79_12595	JZP79_12595	WxL domain-containing protein	267	WxL	2.9e-64	Efc3
Enterococcus_faecalis_L18	CP071176	complement(2595102..2595836)	JZP79_12600	JZP79_12600	WxL domain-containing protein	245	WxL	5.9e-66	Efc3
Enterococcus_faecalis_L18	CP071176	complement(2646247..2650938)	JZP79_12845	JZP79_12845	WxL domain-containing protein	1564	WxL	1.2e-17
Enterococcus_faecalis_L18	CP071176	complement(2651287..2654283)	JZP79_12850	JZP79_12850	WxL domain-containing protein	999	WxL	2.3e-17
Enterococcus_faecalis_L18	CP071176	complement(2654615..2658466)	JZP79_12855	JZP79_12855	WxL domain-containing protein	1284	WxL	3.8e-19
Enterococcus_faecium_BIOPOP_3_WT	CP050650	436653..437381	HC354_02110	HC354_02110	WxL domain-containing protein	243	WxL	1.1e-65
Enterococcus_faecium_BIOPOP_3_WT	CP050650	439676..440767	HC354_02120	HC354_02120	DUF916 and DUF3324 domain-containing protein	364	DUF3324_DUF916	6.2e-47_8.6e-40
Enterococcus_faecium_BIOPOP_3_WT	CP050650	920948..921976	HC354_04365	HC354_04365	DUF916 and DUF3324 domain-containing protein	343	DUF3324_DUF916	1.9e-36_1.6e-32
Enterococcus_faecium_BIOPOP_3_WT	CP050650	921973..922731	HC354_04370	HC354_04370	WxL domain-containing protein	253	WxL	9.7e-49
Enterococcus_faecium_BIOPOP_3_WT	CP050650	1048717..1049397	HC354_04970	HC354_04970	WxL domain-containing protein	227	WxL	7.5e-47
Enterococcus_faecium_BIOPOP_3_WT	CP050650	1049488..1050525	HC354_04975	HC354_04975	DUF916 and DUF3324 domain-containing protein	346	DUF3324_DUF916	2.3e-34_1.1e-37
Enterococcus_gallinarum_FDAARGOS_163	CP014067	complement(858546..859556)	AL523_04075	AL523_04075	DUF916 and DUF3324 domain-containing protein	337	DUF3324_DUF916	1.5e-39_5.1e-34	Ega1
Enterococcus_gallinarum_FDAARGOS_163	CP014067	complement(859856..862453)	AL523_04080	AL523_04080	BspA family leucine-rich repeat surface protein	866	WxL	6.6e-41	Ega1
Enterococcus_gallinarum_FDAARGOS_163	CP014067	complement(862499..863227)	AL523_04085	AL523_04085	WxL domain-containing protein	243	WxL	5.4e-34	Ega1
Enterococcus_gallinarum_FDAARGOS_163	CP014067	complement(896378..898750)	AL523_04250	AL523_04250	cell surface protein	791	WxL	1.4e-50	Ega2
Enterococcus_gallinarum_FDAARGOS_163	CP014067	complement(898769..899824)	AL523_04255	AL523_04255	DUF916 and DUF3324 domain-containing protein	352	DUF3324_DUF916	1.7e-47_1.2e-34	Ega2
Enterococcus_gallinarum_FDAARGOS_163	CP014067	complement(899910..900710)	AL523_04260	AL523_04260	WxL domain-containing protein	267	WxL	1.9e-53	Ega2
Enterococcus_gallinarum_FDAARGOS_163	CP014067	1451251..1451928	AL523_06905	AL523_06905	WxL domain-containing protein	226	WxL	5.8e-64	Ega3
Enterococcus_gallinarum_FDAARGOS_163	CP014067	1451974..1452774	AL523_06910	AL523_06910	WxL domain-containing protein	267	WxL	5e-68	Ega3
Enterococcus_gallinarum_FDAARGOS_163	CP014067	1452786..1453526	AL523_06915	AL523_06915	WxL domain-containing protein	247	WxL	6e-69	Ega3
Enterococcus_gallinarum_FDAARGOS_163	CP014067	1453594..1454676	AL523_06920	AL523_06920	DUF916 and DUF3324 domain-containing protein	361	DUF3324_DUF916	4.4e-50_1.2e-40	Ega3
Enterococcus_gallinarum_FDAARGOS_163	CP014067	1708722..1709546	AL523_08040	AL523_08040	WxL domain-containing protein	275	WxL	1.8e-56	Ega4
Enterococcus_gallinarum_FDAARGOS_163	CP014067	1709570..1710457	AL523_08045	AL523_08045	WxL domain-containing protein	296	WxL	5.6e-40	Ega4
Enterococcus_gallinarum_FDAARGOS_163	CP014067	1710541..1711605	AL523_08050	AL523_08050	DUF916 and DUF3324 domain-containing protein	355	DUF3324_DUF916	1.4e-47_1.6e-35	Ega4
Enterococcus_gallinarum_FDAARGOS_163	CP014067	1711607..1714627	AL523_08055	AL523_08055	WxL domain-containing protein	1007	WxL	9.3e-40	Ega4
Enterococcus_gallinarum_FDAARGOS_163	CP014067	1734919..1735698	AL523_08140	AL523_08140	WxL domain-containing protein	260	WxL	1.8e-41	Ega5
Enterococcus_gallinarum_FDAARGOS_163	CP014067	1735924..1736973	AL523_08145	AL523_08145	DUF916 and DUF3324 domain-containing protein	350	DUF3324_DUF916	1.5e-43_2.2e-34	Ega5
Enterococcus_gallinarum_FDAARGOS_163	CP014067	1736940..1741217	AL523_08150	AL523_08150	WxL domain-containing protein	1426	WxL	3.1e-40	Ega5
Enterococcus_gallinarum_FDAARGOS_163	CP014067	1898471..1899292	AL523_08855	AL523_08855	WxL domain-containing protein	274	WxL	4.6e-50	Ega6
Enterococcus_gallinarum_FDAARGOS_163	CP014067	1899373..1900428	AL523_08860	AL523_08860	DUF916 and DUF3324 domain-containing protein	352	DUF3324_DUF916	6.1e-49_1.5e-35	Ega6
Enterococcus_gallinarum_FDAARGOS_163	CP014067	1900445..1903678	AL523_08865	AL523_08865	hypothetical protein	1078	WxL	5.7e-46	Ega6
Enterococcus_gallinarum_FDAARGOS_163	CP014067	2374689..2377703	AL523_11075	AL523_11075	hypothetical protein	1005	WxL	3.3e-39
Enterococcus_gallinarum_FDAARGOS_163	CP014067	2483315..2485654	AL523_11575	AL523_11575	cell surface protein	780	WxL	7.6e-45
Enterococcus_gallinarum_FDAARGOS_163	CP014067	2854123..2854926	AL523_13330	AL523_13330	WxL domain-containing protein	268	WxL	2.6e-55	Ega7
Enterococcus_gallinarum_FDAARGOS_163	CP014067	2854969..2855781	AL523_13335	AL523_13335	WxL domain-containing protein	271	WxL	3.5e-51	Ega7
Enterococcus_gallinarum_FDAARGOS_163	CP014067	2855795..2856922	AL523_13340	AL523_13340	DUF916 and DUF3324 domain-containing protein	376	DUF3324_DUF916	2.2e-44_1.7e-34	Ega7
Enterococcus_gallinarum_FDAARGOS_163	CP014067	2856897..2859977	AL523_13350	AL523_13350	hypothetical protein	1027	WxL	2.8e-38	Ega7
Enterococcus_gallinarum_FDAARGOS_163	CP014067	complement(3340556..3341605)	AL523_15670	AL523_15670	DUF916 and DUF3324 domain-containing protein	350	DUF3324_DUF916	1.5e-27_1.2e-30
Enterococcus_gallinarum_FDAARGOS_163	CP014067	complement(3341622..3342203)	AL523_15675	AL523_15675	hypothetical protein	194	WxL	8.5e-21
Enterococcus_gallinarum_FDAARGOS_163	CP014067	complement(3425236..3426279)	AL523_15990	AL523_15990	DUF916 and DUF3324 domain-containing protein	348	DUF3324_DUF916	6.1e-29_1.7e-38	Ega8
Enterococcus_gallinarum_FDAARGOS_163	CP014067	complement(3426391..3427038)	AL523_15995	AL523_15995	WxL domain-containing protein	216	WxL	3.4e-23	Ega8
Enterococcus_gallinarum_FDAARGOS_163	CP014067	complement(3427358..3428827)	AL523_16005	AL523_16005	hypothetical protein	490	WxL	2.1e-16	Ega8
Enterococcus_gallinarum_FDAARGOS_163	CP014068	complement(33723..34757)	AL523_17480	AL523_17480	DUF916 and DUF3324 domain-containing protein	345	DUF3324_DUF916	8.1e-51_1.7e-33	Ega9
Enterococcus_gallinarum_FDAARGOS_163	CP014068	complement(34853..35653)	AL523_17485	AL523_17485	WxL domain-containing protein	267	WxL	5.6e-49	Ega9
Enterococcus_gallinarum_FDAARGOS_163	CP014068	complement(39995..42994)	AL523_17510	AL523_17510	WxL domain-containing protein	1000	WxL	2.9e-47	Ega9
Enterococcus_gallinarum_FDAARGOS_163	CP014068	complement(42978..44039)	AL523_17515	AL523_17515	DUF916 and DUF3324 domain-containing protein	354	DUF3324_DUF916	1.4e-50_3.1e-33
Enterococcus_gallinarum_FDAARGOS_163	CP014068	complement(44135..44935)	AL523_17520	AL523_17520	WxL domain-containing protein	267	WxL	2.2e-49
Enterococcus_gallinarum_FDAARGOS_163	CP014068	complement(29058..31859)	AL523_18415	AL523_18415	WxL domain-containing protein	934	WxL	2.3e-49
Enterococcus_gilvus_CR1	CP030932	81019..82044	EGCR1_00330	EGCR1_00330	DUF916 and DUF3324 domain-containing protein	342	DUF3324_DUF916	2.6e-33_6.5e-37	Egi1
Enterococcus_gilvus_CR1	CP030932	complement(1735934..1737310)	EGCR1_08440	EGCR1_08440	hypothetical protein	459	WxL	4.8e-16	Egi1
Enterococcus_gilvus_CR1	CP030932	1738040..1738669	EGCR1_08450	EGCR1_08450	WxL domain-containing protein	210	WxL	1.8e-23	Egi1
Enterococcus_gilvus_CR1	CP030932	1738830..1739846	EGCR1_08455	EGCR1_08455	DUF916 and DUF3324 domain-containing protein	339	DUF3324_DUF916	4.5e-36_3e-31	Egi1
Enterococcus_gilvus_CR1	CP030932	2582280..2583002	EGCR1_12645	EGCR1_12645	WxL domain-containing protein	241	WxL	2.4e-26	Egi2
Enterococcus_gilvus_CR1	CP030932	2583061..2584098	EGCR1_12650	EGCR1_12650	DUF916 and DUF3324 domain-containing protein	346	DUF3324_DUF916	1.9e-34_7.1e-33	Egi2
Enterococcus_gilvus_CR1	CP030932	2584104..2585135	EGCR1_12655	EGCR1_12655	DUF916 and DUF3324 domain-containing protein	344	DUF3324_DUF916	1.3e-25_1.9e-27	Egi2
Enterococcus_gilvus_CR1	CP030932	2585458..2587947	EGCR1_12665	EGCR1_12665	hypothetical protein	830	WxL	5.6e-18	Egi2
Enterococcus_gilvus_CR1	CP030933	complement(372378..373463)	EGCR1_15775	EGCR1_15775	DUF916 and DUF3324 domain-containing protein	362	DUF3324_DUF916	1.6e-48_3.8e-43	Egi3
Enterococcus_gilvus_CR1	CP030933	complement(373533..374270)	EGCR1_15780	EGCR1_15780	WxL domain-containing protein	246	WxL	1.2e-70	Egi3
Enterococcus_gilvus_CR1	CP030933	complement(374295..375074)	EGCR1_15785	EGCR1_15785	WxL domain-containing protein	260	WxL	9.8e-66	Egi3
Enterococcus_gilvus_CR1	CP030933	complement(375151..375840)	EGCR1_15790	EGCR1_15790	WxL domain-containing protein	230	WxL	1.6e-56	Egi3
Enterococcus_gilvus_CR1	CP030933	695510..696532	EGCR1_17315	EGCR1_17315	DUF916 and DUF3324 domain-containing protein	341	DUF3324_DUF916	9.7e-33_2.9e-35
Enterococcus_gilvus_CR1	CP030933	727818..728927	EGCR1_17470	EGCR1_17470	DUF916 and DUF3324 domain-containing protein	370	DUF3324_DUF916	4e-40_6.5e-30
Enterococcus_gilvus_CR1	CP030933	729331..733923	EGCR1_17480	EGCR1_17480	hypothetical protein	1531	WxL	4.5e-12
Enterococcus_gilvus_CR1	CP030933	739774..740451	EGCR1_17520	EGCR1_17520	WxL domain-containing protein	226	WxL	2.2e-23	Egi4
Enterococcus_gilvus_CR1	CP030933	740510..741553	EGCR1_17525	EGCR1_17525	DUF916 and DUF3324 domain-containing protein	348	DUF3324_DUF916	5.5e-30_9e-28	Egi4
Enterococcus_gilvus_CR1	CP030933	741908..744754	EGCR1_17535	EGCR1_17535	hypothetical protein	949	WxL	2.4e-19	Egi4
Enterococcus_hirae_13344	CP055229	complement(743108..743716)	HU262_03420	HU262_03420	WxL domain-containing protein	203	WxL	5.5e-24
Enterococcus_hirae_13344	CP055229	759414..760073	HU262_03500	HU262_03500	WxL domain-containing protein	220	WxL	5.8e-46
Enterococcus_hirae_13344	CP055229	760102..760812	HU262_03505	HU262_03505	WxL domain-containing protein	237	WxL	6.1e-54
Enterococcus_hirae_13344	CP055229	760826..761839	HU262_03510	HU262_03510	DUF916 and DUF3324 domain-containing protein	338	DUF3324_DUF916	1.9e-45_6e-41
Enterococcus_hirae_13344	CP055229	complement(1441002..1441670)	HU262_06495	HU262_06495	WxL domain-containing protein	223	WxL	3.9e-43
Enterococcus_hirae_13344	CP055229	complement(2263403..2264350)	HU262_10415	HU262_10415	DUF916 and DUF3324 domain-containing protein	316	DUF3324_DUF916	8.5e-34_1.2e-29
Enterococcus_hirae_13344	CP055229	2648972..2649985	HU262_12335	HU262_12335	DUF916 and DUF3324 domain-containing protein	338	DUF3324_DUF916	4.1e-34_6.7e-27
Enterococcus_lactis_HJS001	CP082963	112806..113531	K8Z62_00575	K8Z62_00575	WxL domain-containing protein	242	WxL	1.1e-65
Enterococcus_lactis_HJS001	CP082963	582844..583602	K8Z62_02720	K8Z62_02720	WxL domain-containing protein	253	WxL	1.7e-48
Enterococcus_lactis_HJS001	CP082963	706649..707686	K8Z62_03320	K8Z62_03320	DUF916 and DUF3324 domain-containing protein	346	DUF3324_DUF916	2.2e-35_4.3e-37
Enterococcus_lactis_HJS001	CP082963	complement(2205851..2206879)	K8Z62_10750	K8Z62_10750	DUF916 and DUF3324 domain-containing protein	343	DUF3324_DUF916	3e-31_6.4e-33
Enterococcus_mundtii_QU_25_QU25	AP013036	43830..44621	EMQU_0041	EMQU_0041	hypothetical protein	264	WxL	3e-52	Emu1
Enterococcus_mundtii_QU_25_QU25	AP013036	44723..45778	EMQU_0042	EMQU_0042	hypothetical protein	352	DUF3324_DUF916	2.5e-51_1.2e-36	Emu1
Enterococcus_mundtii_QU_25_QU25	AP013036	45780..48782	EMQU_0043	EMQU_0043	wxL domain surface protein	1001	WxL	5.8e-50	Emu1
Enterococcus_mundtii_QU_25_QU25	AP013036	517642..518454	EMQU_0485	EMQU_0485	wxL domain surface protein	271	WxL	3.4e-53	Emu2
Enterococcus_mundtii_QU_25_QU25	AP013036	518584..519651	EMQU_0486	EMQU_0486	hypothetical protein	356	DUF3324_DUF916	1.5e-50_1.5e-35	Emu2
Enterococcus_mundtii_QU_25_QU25	AP013036	519657..523106	EMQU_0487	EMQU_0487	wxL domain surface protein	1150	WxL	7.4e-51	Emu2
Enterococcus_mundtii_QU_25_QU25	AP013036	574165..574968	EMQU_0539	EMQU_0539	wxL domain cell surface protein	268	WxL	9.2e-34	Emu3
Enterococcus_mundtii_QU_25_QU25	AP013036	575044..576129	EMQU_0540	EMQU_0540	cell wall surface anchor family protein	362	DUF3324_DUF916	4.2e-46_1.3e-33	Emu3
Enterococcus_mundtii_QU_25_QU25	AP013036	576143..581014	EMQU_0541	EMQU_0541	wxL domain surface protein	1624	WxL	1.5e-32	Emu3
Enterococcus_mundtii_QU_25_QU25	AP013036	complement(1907773..1908780)	EMQU_1832	EMQU_1832	hypothetical protein	336	DUF3324_DUF916	1.8e-33_1.8e-37
Enterococcus_mundtii_QU_25_QU25	AP013036	complement(2244961..2246052)	EMQU_2160	EMQU_2160	cell wall surface anchor family protein	364	DUF3324_DUF916	2.1e-51_7.5e-45	Emu4
Enterococcus_mundtii_QU_25_QU25	AP013036	complement(2246208..2246945)	EMQU_2161	EMQU_2161	hypothetical protein	246	WxL	1.4e-67	Emu4
Enterococcus_mundtii_QU_25_QU25	AP013036	complement(2246963..2247751)	EMQU_2162	EMQU_2162	cell surface protein	263	WxL	1.3e-62	Emu4
Enterococcus_mundtii_QU_25_QU25	AP013036	complement(2681826..2684855)	EMQU_2612	EMQU_2612	wxL domain surface protein	1010	WxL	1.5e-44	Emu5
Enterococcus_mundtii_QU_25_QU25	AP013036	complement(2684877..2685920)	EMQU_2613	EMQU_2613	cell wall surface anchor family protein	348	DUF3324_DUF916	4.1e-51_4.4e-36	Emu5
Enterococcus_mundtii_QU_25_QU25	AP013036	complement(2685983..2686777)	EMQU_2614	EMQU_2614	wxL domain cell surface protein	265	WxL	2e-51	Emu5
Enterococcus_mundtii_QU_25_QU25	AP013037	complement(7326..11744)	EMQU_2908	EMQU_2908	wxL domain surface protein	1473	WxL	4e-50
Enterococcus_mundtii_QU_25_QU25	AP013037	14842..15642	EMQU_2912	EMQU_2912	hypothetical protein	267	WxL	1.5e-49	Emu6
Enterococcus_mundtii_QU_25_QU25	AP013037	15724..16785	EMQU_2913	EMQU_2913	cell wall surface anchor family protein	354	DUF3324_DUF916	4.7e-51_1.3e-34	Emu6
Enterococcus_mundtii_QU_25_QU25	AP013037	16801..21345	EMQU_2914	EMQU_2914	wxL domain surface protein	1515	WxL	1.3e-50	Emu6
Enterococcus_mundtii_QU_25_QU25	AP013037	77929..78735	EMQU_2970	EMQU_2970	wxL domain cell surface protein	269	WxL	8.1e-52
Enterococcus_mundtii_QU_25_QU25	AP013037	78827..79867	EMQU_2971	EMQU_2971	cell wall surface anchor family protein	347	DUF3324_DUF916	1.3e-50_6e-33
Enterococcus_mundtii_QU_25_QU25	AP013037	89832..90629	EMQU_2979	EMQU_2979	wxL domain surface protein	266	WxL	5.8e-53	Emu7
Enterococcus_mundtii_QU_25_QU25	AP013037	90861..91832	EMQU_2980	EMQU_2980	cell wall surface anchor family protein	324	DUF3324_DUF916	1.4e-50_2.4e-34	Emu7
Enterococcus_mundtii_QU_25_QU25	AP013037	91837..94641	EMQU_2981	EMQU_2981	hypothetical protein	935	WxL	1.3e-52	Emu7
Enterococcus_mundtii_QU_25_QU25	AP013037	112887..113741	EMQU_3005	EMQU_3005	wxL domain cell surface protein	285	WxL	1.2e-51	Emu8
Enterococcus_mundtii_QU_25_QU25	AP013037	113835..114893	EMQU_3006	EMQU_3006	hypothetical protein	353	DUF3324_DUF916	1.4e-49_2.3e-34	Emu8
Enterococcus_mundtii_QU_25_QU25	AP013037	114911..117469	EMQU_3007	EMQU_3007	hypothetical protein	853	WxL	8.6e-51	Emu8
Enterococcus_mundtii_QU_25_QU25	AP013037	159069..159857	EMQU_3060	EMQU_3060	wxL domain cell surface protein	263	WxL	4.3e-54	Emu9
Enterococcus_mundtii_QU_25_QU25	AP013037	159969..161039	EMQU_3061	EMQU_3061	cell wall surface anchor family protein	357	DUF3324_DUF916	6.4e-50_1e-35	Emu9
Enterococcus_mundtii_QU_25_QU25	AP013037	161029..164043	EMQU_3062	EMQU_3062	hypothetical protein	1005	WxL	1.5e-48	Emu9
Enterococcus_mundtii_QU_25_QU25	AP013037	175525..176322	EMQU_3073	EMQU_3073	wxL domain surface protein	266	WxL	5.8e-53	Emu10
Enterococcus_mundtii_QU_25_QU25	AP013037	176554..177525	EMQU_3074	EMQU_3074	cell wall surface anchor family protein	324	DUF3324_DUF916	1.4e-50_2.4e-34	Emu10
Enterococcus_mundtii_QU_25_QU25	AP013037	177530..180334	EMQU_3075	EMQU_3075	hypothetical protein	935	WxL	1.3e-52	Emu10
Enterococcus_mundtii_QU_25_QU25	AP013038	complement(10515..11594)	EMQU_3091	EMQU_3091	cell wall surface anchor family protein	360	DUF3324_DUF916	6.6e-51_2.5e-34
Enterococcus_mundtii_QU_25_QU25	AP013038	complement(11688..12542)	EMQU_3092	EMQU_3092	wxL domain cell surface protein	285	WxL	1.2e-51
Enterococcus_mundtii_QU_25_QU25	AP013038	76264..77118	EMQU_3157	EMQU_3157	wxL domain cell surface protein	285	WxL	1.2e-51
Enterococcus_mundtii_QU_25_QU25	AP013038	77212..78291	EMQU_3158	EMQU_3158	cell wall surface anchor family protein	360	DUF3324_DUF916	6.6e-51_2.5e-34
Enterococcus_mundtii_QU_25_QU25	AP013040	10794..11597	EMQU_3207	EMQU_3207	hypothetical protein	268	WxL	2.3e-52
Enterococcus_mundtii_QU_25_QU25	AP013040	11742..12710	EMQU_3208	EMQU_3208	cell wall surface anchor family protein	323	DUF3324_DUF916	8.2e-50_3.7e-35
Enterococcus_mundtii_QU_25_QU25	AP013040	12724..15291	EMQU_3209	ubiD2	ubiD family decarboxylase	856	WxL	2.7e-47
Enterococcus_mundtii_QU_25_QU25	AP013038	78284..80896	EMQU_3159	ubiD2	ubiD family decarboxylase	871	WxL	4.7e-52
Enterococcus_mundtii_QU_25_QU25	AP013037	79912..82920	EMQU_2972	ubiD2	ubiD family decarboxylase	1003	WxL	2.8e-46
Enterococcus_mundtii_QU_25_QU25	AP013036	complement(2247790..2248515)	EMQU_2163	ubiD2	ubiD family decarboxylase	242	WxL	1.8e-66
Enterococcus_mundtii_QU_25_QU25	AP013038	complement(7910..10522)	EMQU_3090	ubiD2	ubiD family decarboxylase	871	WxL	4.7e-52
Enterococcus_raffinosus_F162_2	CP072888	complement(2136543..2137907)	J9537_10445	J9537_10445	WxL domain-containing protein	455	WxL	2.7e-16	Era1
Enterococcus_raffinosus_F162_2	CP072888	2138621..2139247	J9537_10455	J9537_10455	WxL domain-containing protein	209	WxL	3.4e-25	Era1
Enterococcus_raffinosus_F162_2	CP072888	2139410..2140414	J9537_10460	J9537_10460	DUF916 and DUF3324 domain-containing protein	335	DUF3324_DUF916	2.3e-34_8.2e-33	Era1
Enterococcus_raffinosus_F162_2	CP072889	complement(431570..432655)	J9537_16730	J9537_16730	DUF916 and DUF3324 domain-containing protein	362	DUF3324_DUF916	1.7e-49_8e-44	Era2
Enterococcus_raffinosus_F162_2	CP072889	complement(432723..433460)	J9537_16735	J9537_16735	WxL domain-containing protein	246	WxL	8.5e-70	Era2
Enterococcus_raffinosus_F162_2	CP072889	complement(433484..434263)	J9537_16740	J9537_16740	WxL domain-containing protein	260	WxL	2.4e-63	Era2
Enterococcus_raffinosus_F162_2	CP072889	complement(434295..435020)	J9537_16745	J9537_16745	WxL domain-containing protein	242	WxL	3e-60	Era2
Enterococcus_raffinosus_F162_2	CP072889	complement(672671..673750)	J9537_17820	J9537_17820	DUF916 and DUF3324 domain-containing protein	360	DUF3324_DUF916	2.9e-39_8.9e-28
Enterococcus_rotai_LMG_26678	CP013655	complement(join(3746098..3746111,1..439))	ATZ35_00005	ATZ35_00005	hypothetical protein	151	WxL	5.3e-11
Enterococcus_rotai_LMG_26678	CP013655	complement(242240..243289)	ATZ35_01120	ATZ35_01120	hypothetical protein	350	DUF3324_DUF916	4.9e-32_2.6e-38
Enterococcus_rotai_LMG_26678	CP013655	complement(243374..243976)	ATZ35_01125	ATZ35_01125	hypothetical protein	201	WxL	2e-29
Enterococcus_rotai_LMG_26678	CP013655	complement(481826..482890)	ATZ35_02295	ATZ35_02295	hypothetical protein	355	DUF3324_DUF916	1e-42_7.4e-40	Ero1
Enterococcus_rotai_LMG_26678	CP013655	complement(482984..483757)	ATZ35_02300	ATZ35_02300	hypothetical protein	258	WxL	2.2e-32	Ero1
Enterococcus_rotai_LMG_26678	CP013655	complement(483786..484574)	ATZ35_02305	ATZ35_02305	hypothetical protein	263	WxL	3.4e-41	Ero1
Enterococcus_rotai_LMG_26678	CP013655	complement(484931..487378)	ATZ35_02315	ATZ35_02315	hypothetical protein	816	WxL	2.2e-11	Ero1
Enterococcus_rotai_LMG_26678	CP013655	complement(808478..809557)	ATZ35_03855	ATZ35_03855	hypothetical protein	360	DUF3324_DUF916	2.1e-44_2.6e-37	Ero2
Enterococcus_rotai_LMG_26678	CP013655	complement(809652..810416)	ATZ35_03860	ATZ35_03860	hypothetical protein	255	WxL	6e-26	Ero2
Enterococcus_rotai_LMG_26678	CP013655	complement(810446..811258)	ATZ35_03865	ATZ35_03865	hypothetical protein	271	WxL	3.1e-44	Ero2
Enterococcus_rotai_LMG_26678	CP013655	complement(955591..956667)	ATZ35_04505	ATZ35_04505	hypothetical protein	359	DUF3324_DUF916	3e-42_1.1e-38	Ero3
Enterococcus_rotai_LMG_26678	CP013655	complement(956739..957506)	ATZ35_04510	ATZ35_04510	hypothetical protein	256	WxL	2.3e-15	Ero3
Enterococcus_rotai_LMG_26678	CP013655	complement(957535..958344)	ATZ35_04515	ATZ35_04515	hypothetical protein	270	WxL	7.2e-42	Ero3
Enterococcus_rotai_LMG_26678	CP013655	complement(1079416..1080498)	ATZ35_05010	ATZ35_05010	hypothetical protein	361	DUF3324_DUF916	2.3e-43_5.7e-34	Ero4
Enterococcus_rotai_LMG_26678	CP013655	complement(1080589..1081356)	ATZ35_05015	ATZ35_05015	hypothetical protein	256	WxL	1.9e-28	Ero4
Enterococcus_rotai_LMG_26678	CP013655	complement(1081387..1082184)	ATZ35_05020	ATZ35_05020	hypothetical protein	266	WxL	2.2e-44	Ero4
Enterococcus_rotai_LMG_26678	CP013655	1190465..1191664	ATZ35_05525	ATZ35_05525	hypothetical protein	400	DUF3324_DUF916	3.7e-28_9.5e-35
Enterococcus_rotai_LMG_26678	CP013655	1323778..1324626	ATZ35_06105	ATZ35_06105	hypothetical protein	283	WxL	1.4e-27	Ero5
Enterococcus_rotai_LMG_26678	CP013655	1324685..1325503	ATZ35_06110	ATZ35_06110	hypothetical protein	273	WxL	4.3e-27	Ero5
Enterococcus_rotai_LMG_26678	CP013655	1325576..1326739	ATZ35_06115	ATZ35_06115	hypothetical protein	388	DUF3324_DUF916	1.3e-44_1.5e-34	Ero5
Enterococcus_rotai_LMG_26678	CP013655	1344018..1344602	ATZ35_06185	ATZ35_06185	hypothetical protein	195	WxL	2.3e-33
Enterococcus_rotai_LMG_26678	CP013655	1344683..1345747	ATZ35_06190	ATZ35_06190	hypothetical protein	355	DUF3324_DUF916	7.9e-47_6.6e-35
Enterococcus_rotai_LMG_26678	CP013655	1369422..1370486	ATZ35_06300	ATZ35_06300	hypothetical protein	355	DUF3324_DUF916	1.9e-34_1.8e-26
Enterococcus_rotai_LMG_26678	CP013655	1372117..1373145	ATZ35_06320	ATZ35_06320	hypothetical protein	343	DUF3324_DUF916	3.2e-35_1.3e-34
Enterococcus_rotai_LMG_26678	CP013655	1428717..1429781	ATZ35_06570	ATZ35_06570	hypothetical protein	355	DUF3324_DUF916	1.9e-34_1.3e-27
Enterococcus_rotai_LMG_26678	CP013655	1430452..1431159	ATZ35_06585	ATZ35_06585	hypothetical protein	236	WxL	3.1e-11
Enterococcus_rotai_LMG_26678	CP013655	1431304..1432323	ATZ35_06590	ATZ35_06590	hypothetical protein	340	DUF3324_DUF916	4.1e-34_3.1e-36
Enterococcus_rotai_LMG_26678	CP013655	1476158..1477195	ATZ35_06765	ATZ35_06765	hypothetical protein	346	DUF3324_DUF916	1.9e-27_2.3e-33
Enterococcus_rotai_LMG_26678	CP013655	1477916..1479010	ATZ35_06775	ATZ35_06775	hypothetical protein	365	DUF3324_DUF916	3.1e-34_1.8e-28
Enterococcus_rotai_LMG_26678	CP013655	complement(1554465..1555463)	ATZ35_07125	ATZ35_07125	hypothetical protein	333	DUF3324_DUF916	1.6e-25_7.7e-31
Enterococcus_rotai_LMG_26678	CP013655	1557753..1557935	ATZ35_07140	ATZ35_07140	hypothetical protein	61	DUF916	1e-13
Enterococcus_rotai_LMG_26678	CP013655	1571680..1572744	ATZ35_07215	ATZ35_07215	hypothetical protein	355	DUF3324_DUF916	4.5e-38_7.4e-28
Enterococcus_rotai_LMG_26678	CP013655	1573382..1574107	ATZ35_07230	ATZ35_07230	hypothetical protein	242	WxL	9.5e-13
Enterococcus_rotai_LMG_26678	CP013655	1574223..1575251	ATZ35_07235	ATZ35_07235	hypothetical protein	343	DUF3324_DUF916	1.1e-34_1.8e-37
Enterococcus_rotai_LMG_26678	CP013655	1680342..1681148	ATZ35_07700	ATZ35_07700	hypothetical protein	269	WxL	1.2e-46	Ero6
Enterococcus_rotai_LMG_26678	CP013655	1681181..1682032	ATZ35_07705	ATZ35_07705	hypothetical protein	284	WxL	1e-27	Ero6
Enterococcus_rotai_LMG_26678	CP013655	1682141..1683211	ATZ35_07710	ATZ35_07710	hypothetical protein	357	DUF3324_DUF916	6.6e-46_3e-37	Ero6
Enterococcus_rotai_LMG_26678	CP013655	2225520..2226311	ATZ35_10225	ATZ35_10225	hypothetical protein	264	WxL	1.1e-42	Ero7
Enterococcus_rotai_LMG_26678	CP013655	2226340..2227119	ATZ35_10230	ATZ35_10230	hypothetical protein	260	WxL	5e-34	Ero7
Enterococcus_rotai_LMG_26678	CP013655	2227216..2228283	ATZ35_10235	ATZ35_10235	hypothetical protein	356	DUF3324_DUF916	5.3e-44_2.7e-40	Ero7
Enterococcus_rotai_LMG_26678	CP013655	2313303..2314109	ATZ35_10645	ATZ35_10645	hypothetical protein	269	WxL	8.6e-48	Ero8
Enterococcus_rotai_LMG_26678	CP013655	2314144..2314947	ATZ35_10650	ATZ35_10650	hypothetical protein	268	WxL	5.7e-31	Ero8
Enterococcus_rotai_LMG_26678	CP013655	2315036..2316178	ATZ35_10655	ATZ35_10655	hypothetical protein	381	DUF3324_DUF916	2e-45_8.4e-37	Ero8
Enterococcus_rotai_LMG_26678	CP013655	complement(3591984..3593036)	ATZ35_15935	ATZ35_15935	hypothetical protein	351	DUF3324_DUF916	1.3e-41_3.3e-36	Ero9
Enterococcus_rotai_LMG_26678	CP013655	complement(3593137..3593946)	ATZ35_15940	ATZ35_15940	hypothetical protein	270	WxL	1.3e-19	Ero9
Enterococcus_rotai_LMG_26678	CP013655	complement(3593977..3594780)	ATZ35_15945	ATZ35_15945	hypothetical protein	268	WxL	2.4e-43	Ero9
Enterococcus_rotai_LMG_26678	CP013655	complement(3739928..3741007)	ATZ35_16600	ATZ35_16600	hypothetical protein	360	DUF3324_DUF916	7.6e-40_1e-36
Enterococcus_rotai_LMG_26678	CP013655	complement(3741196..3741717)	ATZ35_16605	ATZ35_16605	hypothetical protein	174	WxL	5.2e-21
Enterococcus_saigonensis_VE80	AP022822	complement(822330..823367)	EsVE80_07330	EsVE80_07330	cell surface protein	346	DUF3324_DUF916	1.3e-35_2.8e-33
Enterococcus_saigonensis_VE80	AP022822	complement(823354..824019)	EsVE80_07340	EsVE80_07340	cell surface protein	222	WxL	1.6e-48
Enterococcus_saigonensis_VE80	AP022822	complement(1916287..1917306)	EsVE80_17740	EsVE80_17740	cell surface protein	340	DUF3324_DUF916	3.9e-29_4.2e-32
Enterococcus_saigonensis_VE80	AP022822	complement(2523335..2524426)	EsVE80_23930	EsVE80_23930	cell surface protein	364	DUF3324_DUF916	3.1e-37_8.1e-39	Esai1
Enterococcus_saigonensis_VE80	AP022822	complement(2524517..2525284)	EsVE80_23940	EsVE80_23940	hypothetical protein	256	WxL	1.8e-21	Esai1
Enterococcus_saigonensis_VE80	AP022822	complement(2525304..2526068)	EsVE80_23950	EsVE80_23950	cell surface protein	255	WxL	7.1e-47	Esai1
Enterococcus_saigonensis_VE80	AP022822	complement(2648205..2649299)	EsVE80_25180	EsVE80_25180	cell wall surface anchor protein	365	DUF3324_DUF916	1.3e-46_6.8e-41	Esai2
Enterococcus_saigonensis_VE80	AP022822	complement(2649465..2650205)	EsVE80_25200	EsVE80_25200	cell surface protein	247	WxL	2.2e-70	Esai2
Enterococcus_saigonensis_VE80	AP022822	complement(2650222..2651004)	EsVE80_25210	EsVE80_25210	cell surface protein	261	WxL	1.2e-64	Esai2
Enterococcus_saigonensis_VE80	AP022822	complement(2651051..2651725)	EsVE80_25220	EsVE80_25220	hypothetical protein	225	WxL	3.4e-58	Esai2
Enterococcus_silesiacus_LMG_23085	CP013614	225360..226169	ATZ33_01030	ATZ33_01030	hypothetical protein	270	WxL	9.6e-46	Esi1
Enterococcus_silesiacus_LMG_23085	CP013614	226201..227004	ATZ33_01035	ATZ33_01035	hypothetical protein	268	WxL	5.4e-28	Esi1
Enterococcus_silesiacus_LMG_23085	CP013614	227426..228556	ATZ33_01040	ATZ33_01040	hypothetical protein	377	DUF3324_DUF916	5.5e-45_5.2e-35	Esi1
Enterococcus_silesiacus_LMG_23085	CP013614	234697..235833	ATZ33_01075	ATZ33_01075	hypothetical protein	379	DUF3324_DUF916	2e-38_2.2e-26
Enterococcus_silesiacus_LMG_23085	CP013614	237336..238001	ATZ33_01095	ATZ33_01095	hypothetical protein	222	WxL	8.5e-24	Esi2
Enterococcus_silesiacus_LMG_23085	CP013614	238052..238744	ATZ33_01100	ATZ33_01100	hypothetical protein	231	WxL	3.7e-38	Esi2
Enterococcus_silesiacus_LMG_23085	CP013614	238759..239787	ATZ33_01105	ATZ33_01105	cell wall protein	343	DUF3324_DUF916	5.2e-49_1e-36	Esi2
Enterococcus_silesiacus_LMG_23085	CP013614	complement(1104009..1105115)	ATZ33_05095	ATZ33_05095	cell surface protein	369	DUF3324_DUF916	4.8e-53_2.8e-43	Esi3
Enterococcus_silesiacus_LMG_23085	CP013614	complement(1105227..1106018)	ATZ33_05100	ATZ33_05100	hypothetical protein	264	WxL	1.4e-43	Esi3
Enterococcus_silesiacus_LMG_23085	CP013614	complement(1106079..1106873)	ATZ33_05105	ATZ33_05105	hypothetical protein	265	WxL	4.5e-53	Esi3
Enterococcus_silesiacus_LMG_23085	CP013614	complement(1106893..1107627)	ATZ33_05110	ATZ33_05110	cell surface protein	245	WxL	2.1e-47	Esi3
Enterococcus_silesiacus_LMG_23085	CP013614	complement(1348919..1349986)	ATZ33_06190	ATZ33_06190	hypothetical protein	356	DUF3324_DUF916	9.4e-42_5.4e-38	Esi4
Enterococcus_silesiacus_LMG_23085	CP013614	complement(1350100..1350915)	ATZ33_06195	ATZ33_06195	hypothetical protein	272	WxL	1.8e-31	Esi4
Enterococcus_silesiacus_LMG_23085	CP013614	complement(1350946..1351737)	ATZ33_06200	ATZ33_06200	hypothetical protein	264	WxL	8.3e-47	Esi4
Enterococcus_silesiacus_LMG_23085	CP013614	complement(1587586..1588722)	ATZ33_07295	ATZ33_07295	hypothetical protein	379	DUF3324_DUF916	1.1e-44_6.7e-35	Esi5
Enterococcus_silesiacus_LMG_23085	CP013614	complement(1588835..1589635)	ATZ33_07300	ATZ33_07300	hypothetical protein	267	WxL	8.2e-28	Esi5
Enterococcus_silesiacus_LMG_23085	CP013614	complement(1589673..1590482)	ATZ33_07305	ATZ33_07305	hypothetical protein	270	WxL	2.7e-48	Esi5
Enterococcus_silesiacus_LMG_23085	CP013614	complement(1798230..1799261)	ATZ33_08260	ATZ33_08260	hypothetical protein	344	DUF3324_DUF916	1.9e-42_1.1e-36	Esi6
Enterococcus_silesiacus_LMG_23085	CP013614	complement(1799384..1800139)	ATZ33_08265	ATZ33_08265	hypothetical protein	252	WxL	3.5e-61	Esi6
Enterococcus_silesiacus_LMG_23085	CP013614	complement(1800222..1800998)	ATZ33_08270	ATZ33_08270	hypothetical protein	259	WxL	7.6e-62	Esi6
Enterococcus_silesiacus_LMG_23085	CP013614	complement(1807625..1808803)	ATZ33_08305	ATZ33_08305	hypothetical protein	393	DUF3324_DUF916	5e-47_3e-34	Esi7
Enterococcus_silesiacus_LMG_23085	CP013614	complement(1809048..1809872)	ATZ33_08310	ATZ33_08310	hypothetical protein	275	WxL	6.8e-23	Esi7
Enterococcus_silesiacus_LMG_23085	CP013614	complement(1809904..1810731)	ATZ33_08315	ATZ33_08315	hypothetical protein	276	WxL	7.1e-25	Esi7
Enterococcus_silesiacus_LMG_23085	CP013614	complement(2037165..2038205)	ATZ33_09350	ATZ33_09350	hypothetical protein	347	DUF3324_DUF916	6.8e-35_5.4e-38
Enterococcus_silesiacus_LMG_23085	CP013614	complement(2038289..2038891)	ATZ33_09355	ATZ33_09355	hypothetical protein	201	WxL	3e-29
Enterococcus_silesiacus_LMG_23085	CP013614	complement(2056132..2057214)	ATZ33_09425	ATZ33_09425	hypothetical protein	361	DUF3324_DUF916	1.2e-46_7.8e-40
Enterococcus_silesiacus_LMG_23085	CP013614	complement(2057345..2058082)	ATZ33_09430	ATZ33_09430	hypothetical protein	246	WxL	1.5e-56
Enterococcus_silesiacus_LMG_23085	CP013614	complement(2395795..2396874)	ATZ33_11060	ATZ33_11060	hypothetical protein	360	DUF3324_DUF916	1.6e-44_1.7e-36	Esi8
Enterococcus_silesiacus_LMG_23085	CP013614	complement(2396980..2397762)	ATZ33_11065	ATZ33_11065	hypothetical protein	261	WxL	5.4e-23	Esi8
Enterococcus_silesiacus_LMG_23085	CP013614	complement(2397795..2398604)	ATZ33_11070	ATZ33_11070	hypothetical protein	270	WxL	1.8e-43	Esi8
Enterococcus_silesiacus_LMG_23085	CP013614	complement(2636962..2638029)	ATZ33_12180	ATZ33_12180	hypothetical protein	356	DUF3324_DUF916	5.7e-43_8.3e-34	Esi9
Enterococcus_silesiacus_LMG_23085	CP013614	complement(2638104..2638853)	ATZ33_12185	ATZ33_12185	hypothetical protein	250	WxL	3.2e-26	Esi9
Enterococcus_silesiacus_LMG_23085	CP013614	complement(2638883..2639674)	ATZ33_12190	ATZ33_12190	hypothetical protein	264	WxL	2.9e-37	Esi9
Enterococcus_silesiacus_LMG_23085	CP013614	complement(2645421..2646500)	ATZ33_12210	ATZ33_12210	cell wall protein	360	DUF3324_DUF916	5.8e-50_9.3e-39	Esi10
Enterococcus_silesiacus_LMG_23085	CP013614	complement(2646755..2647471)	ATZ33_12215	ATZ33_12215	cell surface protein	239	WxL	1.3e-49	Esi10
Enterococcus_silesiacus_LMG_23085	CP013614	complement(2647513..2648181)	ATZ33_12220	ATZ33_12220	hypothetical protein	223	WxL	5.8e-38	Esi10
Enterococcus_silesiacus_LMG_23085	CP013614	complement(2648205..2648936)	ATZ33_12225	ATZ33_12225	hypothetical protein	244	WxL	3.3e-41	Esi10
Enterococcus_silesiacus_LMG_23085	CP013614	2654080..2657541	ATZ33_12250	ATZ33_12250	hypothetical protein	1154	WxL	5.5e-33
Enterococcus_silesiacus_LMG_23085	CP013614	complement(2942967..2943983)	ATZ33_13595	ATZ33_13595	hypothetical protein	339	DUF3324_DUF916	2.3e-37_1.4e-31
Enterococcus_silesiacus_LMG_23085	CP013614	3016459..3017646	ATZ33_13930	ATZ33_13930	hypothetical protein	396	DUF3324_DUF916	5.6e-30_1.5e-35
Enterococcus_silesiacus_LMG_23085	CP013614	3132784..3133626	ATZ33_14470	ATZ33_14470	hypothetical protein	281	WxL	2.9e-27	Esi11
Enterococcus_silesiacus_LMG_23085	CP013614	3133689..3134507	ATZ33_14475	ATZ33_14475	hypothetical protein	273	WxL	8.6e-28	Esi11
Enterococcus_silesiacus_LMG_23085	CP013614	3134580..3135743	ATZ33_14480	ATZ33_14480	hypothetical protein	388	DUF3324_DUF916	2.2e-44_1e-33	Esi11
Enterococcus_silesiacus_LMG_23085	CP013614	3153003..3153587	ATZ33_14550	ATZ33_14550	hypothetical protein	195	WxL	2.8e-32
Enterococcus_silesiacus_LMG_23085	CP013614	3153675..3154727	ATZ33_14555	ATZ33_14555	hypothetical protein	351	DUF3324_DUF916	2.2e-45_2.2e-36
Enterococcus_silesiacus_LMG_23085	CP013614	3179382..3180185	ATZ33_14655	ATZ33_14655	hypothetical protein	268	WxL	5.7e-43
Enterococcus_silesiacus_LMG_23085	CP013614	3180217..3181014	ATZ33_14660	ATZ33_14660	hypothetical protein	266	WxL	1.6e-18
Enterococcus_silesiacus_LMG_23085	CP013614	3181110..3182192	ATZ33_14665	ATZ33_14665	hypothetical protein	361	DUF3324_DUF916	1.3e-44_7.2e-36
Enterococcus_silesiacus_LMG_23085	CP013614	3193464..3194249	ATZ33_14710	ATZ33_14710	hypothetical protein	262	WxL	3.8e-38	Esi12
Enterococcus_silesiacus_LMG_23085	CP013614	3194281..3195066	ATZ33_14715	ATZ33_14715	hypothetical protein	262	WxL	2e-16	Esi12
Enterococcus_silesiacus_LMG_23085	CP013614	3195177..3196247	ATZ33_14720	ATZ33_14720	hypothetical protein	357	DUF3324_DUF916	1.3e-44_3.6e-35	Esi12
Enterococcus_silesiacus_LMG_23085	CP013614	3308716..3309540	ATZ33_15240	ATZ33_15240	hypothetical protein	275	WxL	8.4e-49	Esi13
Enterococcus_silesiacus_LMG_23085	CP013614	3309607..3310461	ATZ33_15245	ATZ33_15245	hypothetical protein	285	WxL	1.9e-23	Esi13
Enterococcus_silesiacus_LMG_23085	CP013614	3310654..3311739	ATZ33_15250	ATZ33_15250	hypothetical protein	362	DUF3324_DUF916	2.5e-45_3.6e-35	Esi13
Enterococcus_silesiacus_LMG_23085	CP013614	3359926..3360987	ATZ33_15480	ATZ33_15480	hypothetical protein	354	DUF3324_DUF916	1.2e-34_2.1e-26
Enterococcus_silesiacus_LMG_23085	CP013614	3361631..3362386	ATZ33_15495	ATZ33_15495	hypothetical protein	252	WxL	9e-16
Enterococcus_silesiacus_LMG_23085	CP013614	3362606..3363634	ATZ33_15500	ATZ33_15500	hypothetical protein	343	DUF3324_DUF916	1.1e-30_2e-37
Enterococcus_silesiacus_LMG_23085	CP013614	3441776..3442468	ATZ33_15830	ATZ33_15830	peptidase	231	WxL	1e-41	Esi14
Enterococcus_silesiacus_LMG_23085	CP013614	3442471..3443178	ATZ33_15835	ATZ33_15835	hypothetical protein	236	WxL	8.7e-48	Esi14
Enterococcus_silesiacus_LMG_23085	CP013614	3443213..3443920	ATZ33_15840	ATZ33_15840	cell surface protein	236	WxL	9.6e-57	Esi14
Enterococcus_silesiacus_LMG_23085	CP013614	3444111..3445136	ATZ33_15845	ATZ33_15845	hypothetical protein	342	DUF3324_DUF916	9.6e-51_5.3e-41	Esi14
Enterococcus_silesiacus_LMG_23085	CP013614	3479336..3482680	ATZ33_16015	ATZ33_16015	hypothetical protein	1115	WxL	3.7e-12	Esi15
Enterococcus_silesiacus_LMG_23085	CP013614	3483050..3483859	ATZ33_16025	ATZ33_16025	hypothetical protein	270	WxL	7.6e-44	Esi15
Enterococcus_silesiacus_LMG_23085	CP013614	3483906..3484679	ATZ33_16030	ATZ33_16030	hypothetical protein	258	WxL	1.2e-34	Esi15
Enterococcus_silesiacus_LMG_23085	CP013614	3484796..3485866	ATZ33_16035	ATZ33_16035	hypothetical protein	357	DUF3324_DUF916	1.2e-42_2.7e-39	Esi15
Enterococcus_silesiacus_LMG_23085	CP013614	3498618..3501509	ATZ33_16090	ATZ33_16090	hypothetical protein	964	WxL	4.4e-11	Esi16
Enterococcus_silesiacus_LMG_23085	CP013614	3501926..3502735	ATZ33_16100	ATZ33_16100	cell surface protein	270	WxL	6e-64	Esi16
Enterococcus_silesiacus_LMG_23085	CP013614	3502776..3503558	ATZ33_16105	ATZ33_16105	cell surface protein	261	WxL	1.6e-65	Esi16
Enterococcus_silesiacus_LMG_23085	CP013614	3503785..3504861	ATZ33_16110	ATZ33_16110	cell wall anchor protein	359	DUF3324_DUF916	4e-56_3.5e-39	Esi16
Enterococcus_silesiacus_LMG_23085	CP013614	3694566..3695390	ATZ33_16945	ATZ33_16945	hypothetical protein	275	WxL	3.1e-48	Esi17
Enterococcus_silesiacus_LMG_23085	CP013614	3695461..3696300	ATZ33_16950	ATZ33_16950	hypothetical protein	280	WxL	9.5e-26	Esi17
Enterococcus_silesiacus_LMG_23085	CP013614	3696419..3697513	ATZ33_16955	ATZ33_16955	hypothetical protein	365	DUF3324_DUF916	1.1e-42_2.2e-36	Esi17
Enterococcus_sp_M190262	CP040461	complement(613453..614517)	FE005_02705	FE005_02705	DUF916 and DUF3324 domain-containing protein	355	DUF3324_DUF916	3.2e-49_2e-41	Esp1
Enterococcus_sp_M190262	CP040461	complement(614589..615332)	FE005_02710	FE005_02710	WxL domain-containing protein	248	WxL	6e-67	Esp1
Enterococcus_sp_M190262	CP040461	complement(615346..616143)	FE005_02715	FE005_02715	WxL domain-containing protein	266	WxL	9e-67	Esp1
Enterococcus_sp_M190262	CP040461	complement(616158..616871)	FE005_02720	FE005_02720	WxL domain-containing protein	238	WxL	1.7e-64	Esp1
Enterococcus_sp_M190262	CP040461	1614434..1615435	FE005_07580	FE005_07580	DUF916 and DUF3324 domain-containing protein	334	DUF3324_DUF916	2.1e-43_2.6e-27	Esp2
Enterococcus_sp_M190262	CP040461	1615578..1616318	FE005_07585	FE005_07585	WxL domain-containing protein	247	WxL	3.5e-45	Esp2
Enterococcus_sp_M190262	CP040461	1616367..1618124	FE005_07590	FE005_07590	hypothetical protein	586	WxL	2.5e-14	Esp2
Enterococcus_sp_M190262	CP040461	complement(2732260..2733306)	FE005_12845	FE005_12845	DUF916 and DUF3324 domain-containing protein	349	DUF3324_DUF916	8.7e-38_7.3e-34
Enterococcus_sp_M190262	CP040461	complement(2733293..2733964)	FE005_12850	FE005_12850	WxL domain-containing protein	224	WxL	7.1e-46
Enterococcus_sp_M190262	CP040461	complement(3141426..3142448)	FE005_14865	FE005_14865	DUF916 and DUF3324 domain-containing protein	341	DUF3324_DUF916	1.1e-30_1.8e-27
Enterococcus_sp_M190262	CP040461	complement(3142463..3143038)	FE005_14870	FE005_14870	WxL domain-containing protein	192	WxL	2.2e-21
Enterococcus_thailandicus_a523	CP023074	691807..692535	CK496_03375	CK496_03375	WxL domain-containing protein	243	WxL	7.5e-64	Eth1
Enterococcus_thailandicus_a523	CP023074	692556..693335	CK496_03380	CK496_03380	cell surface protein	260	WxL	1.3e-64	Eth1
Enterococcus_thailandicus_a523	CP023074	696023..696772	CK496_03390	CK496_03390	cell surface protein	250	WxL	2.1e-69	Eth1
Enterococcus_thailandicus_a523	CP023074	696831..697913	CK496_03395	CK496_03395	cell surface protein	361	DUF3324_DUF916	1.2e-48_7.9e-42	Eth1
Enterococcus_thailandicus_a523	CP023074	759666..760724	CK496_03675	CK496_03675	hypothetical protein	353	DUF3324_DUF916	1.1e-33_5.8e-38
Enterococcus_thailandicus_a523	CP023074	complement(1652017..1653084)	CK496_07725	CK496_07725	cell surface protein	356	DUF3324_DUF916	1.3e-40_2.1e-33
Enterococcus_thailandicus_a523	CP023074	complement(1653155..1653739)	CK496_07730	CK496_07730	hypothetical protein	195	WxL	2.3e-31
Enterococcus_thailandicus_a523	CP023074	complement(1774316..1775341)	CK496_08325	CK496_08325	hypothetical protein	342	DUF3324_DUF916	6.5e-31_2.2e-31
Enterococcus_thailandicus_a523	CP023074	complement(1775354..1775962)	CK496_08330	CK496_08330	WxL domain-containing protein	203	WxL	7.5e-24
Enterococcus_thailandicus_a523	CP023074	complement(2129497..2131923)	CK496_09985	CK496_09985	hypothetical protein	809	WxL	2.4e-15	Eth2
Enterococcus_thailandicus_a523	CP023074	complement(2131890..2132888)	CK496_09990	CK496_09990	hypothetical protein	333	DUF3324_DUF916	2.2e-45_1.8e-41	Eth2
Enterococcus_thailandicus_a523	CP023074	complement(2132985..2133650)	CK496_09995	CK496_09995	hypothetical protein	222	WxL	2.3e-30	Eth2
Enterococcus_thailandicus_a523	CP023074	complement(2133743..2134414)	CK496_10000	CK496_10000	hypothetical protein	224	WxL	1.6e-27	Eth2
Erysipelothrix_inopinata_DSM_15511	CP060715	1382005..1382718	H9L01_06750	H9L01_06750	WxL domain-containing protein	238	WxL	2e-50
Erysipelothrix_inopinata_DSM_15511	CP060715	1382726..1383778	H9L01_06755	H9L01_06755	DUF916 and DUF3324 domain-containing protein	351	DUF3324_DUF916	7.7e-28_8.8e-31
Erysipelothrix_sp_HDW6B	CP049860	275265..276296	G7061_01255	G7061_01255	DUF916 and DUF3324 domain-containing protein	344	DUF3324_DUF916	7.3e-28_9.1e-30
Erysipelothrix_sp_HDW6B	CP049860	279067..279753	G7061_01265	G7061_01265	WxL domain-containing protein	229	WxL	4.6e-48
Erysipelothrix_sp_HDW6B	CP049860	complement(1736541..1737608)	G7061_08525	G7061_08525	DUF916 and DUF3324 domain-containing protein	356	DUF3324_DUF916	5.6e-26_7.2e-27
Erysipelothrix_sp_HDW6B	CP049860	complement(1737615..1738340)	G7061_08530	G7061_08530	WxL domain-containing protein	242	WxL	4.8e-43
Exiguobacterium_acetylicum_EYLC1	CP082333	complement(3109662..3110681)	K7G97_16035	K7G97_16035	DUF916 and DUF3324 domain-containing protein	340	DUF3324_DUF916	1.6e-26_5.7e-24
Exiguobacterium_acetylicum_EYLC1	CP082333	complement(3110705..3111397)	K7G97_16040	K7G97_16040	WxL domain-containing protein	231	WxL	3.3e-37
Fructilactobacillus_fructivorans_LF543	CP045562	298025..299053	LF543_01400	LF543_01400	DUF3324 domain-containing protein	343	DUF3324_DUF916	7.6e-19_4.2e-12
Fructilactobacillus_fructivorans_LF543	CP045562	302272..303324	LF543_01410	LF543_01410	DUF3324 domain-containing protein	351	DUF3324_DUF916	3.2e-26_2.2e-22
Fructilactobacillus_fructivorans_LF543	CP045562	complement(1258472..1259440)	LF543_06410	LF543_06410	DUF3324 domain-containing protein	323	DUF3324_DUF916	1.8e-18_1.9e-16	Ffr
Fructilactobacillus_fructivorans_LF543	CP045562	complement(1259918..1260535)	LF543_06420	LF543_06420	DUF3324 domain-containing protein	206	DUF3324	6.4e-35	Ffr
Fructilactobacillus_fructivorans_LF543	CP045562	complement(1260522..1260983)	LF543_06425	LF543_06425	DUF916 domain-containing protein	154	DUF916	3.3e-24	Ffr
Fructilactobacillus_fructivorans_LF543	CP045562	complement(1261103..1261879)	LF543_06430	LF543_06430	hypothetical protein	259	WxL	1.1e-14	Ffr
Fructilactobacillus_lindneri_TMW_1_1993	CP014872	413929..414738	AYR60_01995	AYR60_01995	hypothetical protein	270	WxL	4.1e-31	Fli
Fructilactobacillus_lindneri_TMW_1_1993	CP014872	414774..415826	AYR60_02000	AYR60_02000	hypothetical protein	351	DUF3324_DUF916	3.8e-39_5.9e-19	Fli
Fructilactobacillus_lindneri_TMW_1_1993	CP014872	415868..418426	AYR60_02005	AYR60_02005	hypothetical protein	853	WxL	1.1e-14	Fli
Fructilactobacillus_sanfranciscensis_LS451	CP045563	424479..425543	LS451_02180	LS451_02180	DUF3324 domain-containing protein	355	DUF3324_DUF916	3e-27_5e-18
Furfurilactobacillus_rossiae_L2	CP040587	46481..47209	LROSL2_0032	LROSL2_0032	hypothetical protein	243	WxL	3.7e-47
Furfurilactobacillus_rossiae_L2	CP040587	47251..48261	LROSL2_0033	LROSL2_0033	cell surface protein precursor	337	DUF3324_DUF916	5.4e-42_5.7e-37
Furfurilactobacillus_rossiae_L2	CP040587	175474..176157	LROSL2_0154	LROSL2_0154	extracellular protein	228	WxL	1.7e-41
Furfurilactobacillus_rossiae_L2	CP040587	176338..177363	LROSL2_0155	LROSL2_0155	cell surface protein precursor	342	DUF3324_DUF916	8.1e-47_2.1e-40
Furfurilactobacillus_rossiae_L2	CP040587	622559..623347	LROSL2_0557	LROSL2_0557	extracellular protein	263	WxL	5.9e-51
Furfurilactobacillus_rossiae_L2	CP040587	623382..624416	LROSL2_0558	LROSL2_0558	cell surface protein precursor	345	DUF3324_DUF916	5.2e-43_7e-36
Furfurilactobacillus_rossiae_L2	CP040587	2029520..2030269	LROSL2_1893	LROSL2_1893	extracellular protein	250	WxL	2e-20
Furfurilactobacillus_rossiae_L2	CP040587	2030372..2031406	LROSL2_1894	LROSL2_1894	cell surface protein precursor	345	DUF3324_DUF916	2.4e-42_4.3e-31
Glutamicibacter_arilaitensis_Re117	FQ311875	complement(1795696..1796736)	AARI_15680	AARI_15680	conserved hypothetical protein precursor	347	DUF916	3.8e-12
Lacticaseibacillus_casei_MGB0470	CP064303	38411..39457	LacC0470_00240	LacC0470_00240	DUF916 domain-containing protein	349	DUF3324_DUF916	1.9e-14_4.9e-23
Lacticaseibacillus_casei_MGB0470	CP064303	39750..40652	LacC0470_00250	LacC0470_00250	WxL domain-containing protein	301	WxL	2.6e-16
Lacticaseibacillus_casei_MGB0470	CP064303	complement(924806..925804)	LacC0470_04450	LacC0470_04450	DUF916 and DUF3324 domain-containing protein	333	DUF3324_DUF916	2.6e-42_3.8e-39
Lacticaseibacillus_casei_MGB0470	CP064303	complement(927540..928316)	LacC0470_04465	LacC0470_04465	WxL domain-containing protein	259	WxL	5.9e-32
Lacticaseibacillus_casei_MGB0470	CP064303	1077549..1078580	LacC0470_05135	LacC0470_05135	DUF916 and DUF3324 domain-containing protein	344	DUF3324_DUF916	8.3e-23_1.1e-28
Lacticaseibacillus_casei_MGB0470	CP064303	1244862..1245476	LacC0470_05910	LacC0470_05910	WxL domain-containing protein	205	WxL	4e-15
Lacticaseibacillus_casei_MGB0470	CP064303	2304426..2305193	LacC0470_10925	LacC0470_10925	WxL domain-containing protein	256	WxL	3.3e-59
Lacticaseibacillus_casei_MGB0470	CP064303	2305276..2306364	LacC0470_10930	LacC0470_10930	DUF916 and DUF3324 domain-containing protein	363	DUF3324_DUF916	5.6e-47_9.1e-35
Lacticaseibacillus_casei_MGB0470	CP064303	2623965..2624633	LacC0470_12530	LacC0470_12530	WxL domain-containing protein	223	WxL	1e-19
Lacticaseibacillus_casei_MGB0470	CP064303	2624821..2625846	LacC0470_12535	LacC0470_12535	DUF916 and DUF3324 domain-containing protein	342	DUF3324_DUF916	2.1e-39_1.8e-33
Lacticaseibacillus_chiayiensis_FBL7	CP074378	152353..153123	KG086_00695	KG086_00695	WxL domain-containing protein	257	WxL	4e-60
Lacticaseibacillus_chiayiensis_FBL7	CP074378	153210..154304	KG086_00700	KG086_00700	DUF916 and DUF3324 domain-containing protein	365	DUF3324_DUF916	7.3e-46_8.7e-36
Lacticaseibacillus_chiayiensis_FBL7	CP074378	466634..467302	KG086_02275	KG086_02275	WxL domain-containing protein	223	WxL	7.7e-23
Lacticaseibacillus_chiayiensis_FBL7	CP074378	467411..468436	KG086_02280	KG086_02280	DUF916 and DUF3324 domain-containing protein	342	DUF3324_DUF916	1.2e-39_2.1e-33
Lacticaseibacillus_chiayiensis_FBL7	CP074378	737514..739976	KG086_03595	KG086_03595	WxL domain-containing protein	821	WxL	1e-16	Lch
Lacticaseibacillus_chiayiensis_FBL7	CP074378	740028..741062	KG086_03600	KG086_03600	DUF916 and DUF3324 domain-containing protein	345	DUF3324_DUF916	2.2e-29_2e-33	Lch
Lacticaseibacillus_chiayiensis_FBL7	CP074378	741074..742120	KG086_03605	KG086_03605	DUF916 domain-containing protein	349	DUF3324_DUF916	7.3e-15_1.7e-25	Lch
Lacticaseibacillus_chiayiensis_FBL7	CP074378	742413..743315	KG086_03615	KG086_03615	WxL domain-containing protein	301	WxL	1.9e-16	Lch
Lacticaseibacillus_chiayiensis_FBL7	CP074378	complement(1583486..1584508)	KG086_07535	KG086_07535	DUF916 and DUF3324 domain-containing protein	341	DUF3324_DUF916	9.8e-40_7.1e-39
Lacticaseibacillus_chiayiensis_FBL7	CP074378	complement(1584994..1585785)	KG086_07545	KG086_07545	WxL domain-containing protein	264	WxL	8.2e-30
Lacticaseibacillus_chiayiensis_FBL7	CP074378	1725501..1726532	KG086_08180	KG086_08180	DUF916 and DUF3324 domain-containing protein	344	DUF3324_DUF916	4.1e-24_1.3e-29
Lacticaseibacillus_chiayiensis_FBL7	CP074378	1932909..1933523	KG086_09140	KG086_09140	WxL domain-containing protein	205	WxL	3.4e-15
Lacticaseibacillus_manihotivorans_LM010	CP045068	186309..186986	LM010_00885	LM010_00885	hypothetical protein	226	WxL	1.5e-15	Lma
Lacticaseibacillus_manihotivorans_LM010	CP045068	186995..187648	LM010_00890	LM010_00890	hypothetical protein	218	WxL	9.4e-14	Lma
Lacticaseibacillus_manihotivorans_LM010	CP045068	187695..188657	LM010_00895	LM010_00895	DUF3324 domain-containing protein	321	DUF3324_DUF916	1.3e-31_3.6e-25	Lma
Lacticaseibacillus_manihotivorans_LM010	CP045068	complement(611108..612163)	LM010_02835	LM010_02835	DUF3324 domain-containing protein	352	DUF3324_DUF916	1.5e-44_6e-34
Lacticaseibacillus_manihotivorans_LM010	CP045068	621283..621987	LM010_02870	LM010_02870	hypothetical protein	235	WxL	6.2e-17
Lacticaseibacillus_manihotivorans_LM010	CP045068	622281..622874	LM010_02875	LM010_02875	hypothetical protein	198	WxL	2.6e-22
Lacticaseibacillus_manihotivorans_LM010	CP045068	1105338..1106384	LM010_05325	LM010_05325	DUF3324 domain-containing protein	349	DUF3324_DUF916	5.5e-29_1.8e-29
Lacticaseibacillus_manihotivorans_LM010	CP045068	1110874..1111410	LM010_05365	LM010_05365	hypothetical protein	179	WxL	3.2e-12
Lacticaseibacillus_manihotivorans_LM010	CP045068	complement(1111527..1112525)	LM010_05370	LM010_05370	DUF916 domain-containing protein	333	DUF3324_DUF916	9.1e-26_8.1e-30
Lacticaseibacillus_manihotivorans_LM010	CP045068	complement(2007896..2008984)	LM010_09720	LM010_09720	DUF916 domain-containing protein	363	DUF3324_DUF916	1.4e-19_4.7e-30
Lacticaseibacillus_manihotivorans_LM010	CP045068	2634302..2635054	LM010_12805	LM010_12805	DUF916 domain-containing protein	251	DUF3324_DUF916	9.8e-15_4.3e-21
Lacticaseibacillus_manihotivorans_LM010	CP045068	complement(3300745..3301341)	LM010_16140	LM010_16140	hypothetical protein	199	WxL	4e-15
Lacticaseibacillus_manihotivorans_LM010	CP045068	complement(3301767..3302786)	LM010_16145	LM010_16145	DUF3324 domain-containing protein	340	DUF3324_DUF916	1.2e-41_2.2e-31
Lacticaseibacillus_paracasei_subsp_paracasei_JCM_8130	AP012541	151127..151900	LBPC_0144	LBPC_0144	putative cell surface protein	258	WxL	1.7e-58	Lpa1
Lacticaseibacillus_paracasei_subsp_paracasei_JCM_8130	AP012541	152049..152795	LBPC_0145	LBPC_0145	putative cell surface protein	249	WxL	3.2e-62	Lpa1
Lacticaseibacillus_paracasei_subsp_paracasei_JCM_8130	AP012541	152920..153999	LBPC_0146	LBPC_0146	putative cell surface protein	360	DUF3324_DUF916	2.1e-45_7.5e-35	Lpa1
Lacticaseibacillus_paracasei_subsp_paracasei_JCM_8130	AP012541	553838..554506	LBPC_0523	LBPC_0523	putative cell surface protein	223	WxL	1.5e-22	Lpa2
Lacticaseibacillus_paracasei_subsp_paracasei_JCM_8130	AP012541	554574..555593	LBPC_0524	LBPC_0524	putative cell surface protein	340	DUF3324_DUF916	4.2e-40_1.4e-30	Lpa2
Lacticaseibacillus_paracasei_subsp_paracasei_JCM_8130	AP012541	558784..559485	LBPC_0528	LBPC_0528	putative cell surface protein	234	WxL	2.8e-28	Lpa2
Lacticaseibacillus_paracasei_subsp_paracasei_JCM_8130	AP012541	559980..560681	LBPC_0530	LBPC_0530	putative cell surface protein	234	WxL	2.9e-20	Lpa2
Lacticaseibacillus_paracasei_subsp_paracasei_JCM_8130	AP012541	1897722..1898756	LBPC_1804	LBPC_1804	conserved hypothetical protein	345	DUF3324_DUF916	1.6e-18_1.3e-29
Lacticaseibacillus_paracasei_subsp_paracasei_JCM_8130	AP012541	2128339..2128944	LBPC_2026	LBPC_2026	conserved hypothetical protein	202	WxL	3.8e-15
Lacticaseibacillus_paracasei_subsp_paracasei_JCM_8130	AP012541	complement(2618058..2618957)	LBPC_2486	LBPC_2486	conserved hypothetical protein	300	WxL	1.8e-17	Lpa3
Lacticaseibacillus_paracasei_subsp_paracasei_JCM_8130	AP012541	complement(2619177..2620259)	LBPC_2487	LBPC_2487	cell surface protein	361	DUF3324_DUF916	1.5e-15_2.2e-19	Lpa3
Lacticaseibacillus_paracasei_subsp_paracasei_JCM_8130	AP012541	complement(2620232..2620843)	LBPC_2488	LBPC_2488	cell surface protein	204	DUF3324	3.8e-29	Lpa3
Lacticaseibacillus_paracasei_subsp_paracasei_JCM_8130	AP012541	complement(2620824..2621264)	LBPC_2489	LBPC_2489	cell surface protein	147	DUF916	9.6e-21	Lpa3
Lacticaseibacillus_paracasei_subsp_paracasei_JCM_8130	AP012541	complement(2621277..2622353)	LBPC_2490	LBPC_2490	conserved hypothetical protein	359	WxL	1.3e-22	Lpa3
Lacticaseibacillus_rhamnosus_4B15	CP021426	complement(789219..789908)	CCE29_04265	CCE29_04265	cell surface protein	230	WxL	1.6e-18	Lrh
Lacticaseibacillus_rhamnosus_4B15	CP021426	complement(790378..791094)	CCE29_04275	CCE29_04275	WxL domain-containing protein	239	WxL	4.3e-28	Lrh
Lacticaseibacillus_rhamnosus_4B15	CP021426	complement(795206..796228)	CCE29_04295	CCE29_04295	cell surface protein	341	DUF3324_DUF916	6.1e-40_2.4e-30	Lrh
Lacticaseibacillus_rhamnosus_4B15	CP021426	complement(796293..796955)	CCE29_04300	CCE29_04300	hypothetical protein	221	WxL	1.2e-21
Lacticaseibacillus_rhamnosus_4B15	CP021426	complement(1183351..1184430)	CCE29_06240	CCE29_06240	cell surface protein	360	DUF3324_DUF916	3.5e-43_1.1e-37
Lacticaseibacillus_rhamnosus_4B15	CP021426	complement(1184572..1185378)	CCE29_06245	CCE29_06245	WxL domain-containing protein	269	WxL	8.9e-59
Lacticaseibacillus_rhamnosus_4B15	CP021426	complement(2250642..2251259)	CCE29_11630	CCE29_11630	hypothetical protein	206	WxL	2.6e-15
Lacticaseibacillus_rhamnosus_4B15	CP021426	complement(2444940..2445971)	CCE29_12555	CCE29_12555	cell surface protein	344	DUF3324_DUF916	1.9e-23_1.5e-33
Lacticaseibacillus_rhamnosus_4B15	CP021426	2596011..2596799	CCE29_13330	CCE29_13330	WxL domain-containing protein	263	WxL	1e-31
Lacticaseibacillus_rhamnosus_4B15	CP021426	2597186..2598241	CCE29_13340	CCE29_13340	cell surface protein	352	DUF3324_DUF916	1.3e-44_1.7e-38
Lacticaseibacillus_zeae_FBL8	CP074379	167790..168557	KG087_00770	KG087_00770	WxL domain-containing protein	256	WxL	6.4e-60
Lacticaseibacillus_zeae_FBL8	CP074379	168639..169724	KG087_00775	KG087_00775	DUF916 and DUF3324 domain-containing protein	362	DUF3324_DUF916	3e-47_2.3e-34
Lacticaseibacillus_zeae_FBL8	CP074379	829523..830533	KG087_04115	KG087_04115	DUF916 and DUF3324 domain-containing protein	337	DUF3324_DUF916	2.9e-30_1.6e-33
Lacticaseibacillus_zeae_FBL8	CP074379	830530..831576	KG087_04120	KG087_04120	DUF916 domain-containing protein	349	DUF3324_DUF916	3.5e-14_3.9e-23
Lacticaseibacillus_zeae_FBL8	CP074379	831889..832773	KG087_04130	KG087_04130	WxL domain-containing protein	295	WxL	2.4e-16
Lacticaseibacillus_zeae_FBL8	CP074379	complement(1704789..1705811)	KG087_08175	KG087_08175	DUF916 and DUF3324 domain-containing protein	341	DUF3324_DUF916	9.1e-41_4.1e-40
Lacticaseibacillus_zeae_FBL8	CP074379	complement(1706269..1707045)	KG087_08185	KG087_08185	WxL domain-containing protein	259	WxL	1.5e-33
Lacticaseibacillus_zeae_FBL8	CP074379	2049976..2050590	KG087_09725	KG087_09725	WxL domain-containing protein	205	WxL	4.2e-15
Lactiplantibacillus_argentoratensis_DSM_16365	CP032751	complement(1225140..1228427)	LPA65_05755	LPA65_05755	WxL domain-containing protein	1096	WxL	6.5e-34	Lar1
Lactiplantibacillus_argentoratensis_DSM_16365	CP032751	complement(1228864..1229910)	LPA65_05765	LPA65_05765	DUF916 and DUF3324 domain-containing protein	349	DUF3324_DUF916	8.7e-45_3.4e-32	Lar1
Lactiplantibacillus_argentoratensis_DSM_16365	CP032751	complement(1229920..1230600)	LPA65_05770	LPA65_05770	WxL domain-containing protein	227	WxL	5.3e-37	Lar1
Lactiplantibacillus_argentoratensis_DSM_16365	CP032751	complement(1230620..1231324)	LPA65_05775	LPA65_05775	WxL domain-containing protein	235	WxL	2.9e-41	Lar1
Lactiplantibacillus_argentoratensis_DSM_16365	CP032751	complement(1825260..1826708)	LPA65_08665	LPA65_08665	cell surface protein	483	WxL	1e-11	Lar2
Lactiplantibacillus_argentoratensis_DSM_16365	CP032751	complement(1826715..1827749)	LPA65_08670	LPA65_08670	DUF916 and DUF3324 domain-containing protein	345	DUF3324_DUF916	2.2e-40_5.9e-30	Lar2
Lactiplantibacillus_argentoratensis_DSM_16365	CP032751	complement(1827808..1828539)	LPA65_08675	LPA65_08675	cell surface protein	244	WxL	6.7e-19	Lar2
Lactiplantibacillus_argentoratensis_DSM_16365	CP032751	complement(2596506..2596958)	LPA65_12845	LPA65_12845	DUF916 domain-containing protein	151	DUF916	1.9e-22
Lactiplantibacillus_argentoratensis_DSM_16365	CP032751	complement(2597032..2597814)	LPA65_12850	LPA65_12850	WxL domain-containing protein	261	WxL	1.8e-49
Lactiplantibacillus_argentoratensis_DSM_16365	CP032751	complement(2663869..2664927)	LPA65_13170	LPA65_13170	DUF916 and DUF3324 domain-containing protein	353	DUF3324_DUF916	1.4e-38_4.7e-41
Lactiplantibacillus_argentoratensis_DSM_16365	CP032751	complement(2664985..2665689)	LPA65_13175	LPA65_13175	WxL domain-containing protein	235	WxL	2e-42
Lactiplantibacillus_argentoratensis_DSM_16365	CP032751	complement(2668711..2669754)	LPA65_13195	LPA65_13195	DUF916 and DUF3324 domain-containing protein	348	DUF3324_DUF916	1.6e-44_1.2e-36
Lactiplantibacillus_argentoratensis_DSM_16365	CP032751	complement(2669827..2670435)	LPA65_13200	LPA65_13200	WxL domain-containing protein	203	WxL	6.7e-25
Lactiplantibacillus_argentoratensis_DSM_16365	CP032751	complement(2711643..2712689)	LPA65_13380	LPA65_13380	DUF916 and DUF3324 domain-containing protein	349	DUF3324_DUF916	1.6e-39_1.4e-37
Lactiplantibacillus_argentoratensis_DSM_16365	CP032751	complement(2712763..2713335)	LPA65_13385	LPA65_13385	WxL domain-containing protein	191	WxL	2.5e-24
Lactiplantibacillus_argentoratensis_DSM_16365	CP032751	complement(2981246..2982259)	LPA65_14760	LPA65_14760	DUF916 and DUF3324 domain-containing protein	338	DUF3324_DUF916	1.6e-50_1.9e-39	Lar3
Lactiplantibacillus_argentoratensis_DSM_16365	CP032751	complement(2982357..2983049)	LPA65_14765	LPA65_14765	WxL domain-containing protein	231	WxL	1.1e-33	Lar3
Lactiplantibacillus_argentoratensis_DSM_16365	CP032751	complement(2983087..2983659)	LPA65_14770	LPA65_14770	WxL domain-containing protein	191	WxL	3.8e-22	Lar3
Lactiplantibacillus_paraplantarum_L_ZS9	CP013130	complement(1277505..1280792)	ASU28_05925	ASU28_05925	cell surface protein	1096	WxL	2.6e-34	Lpp1
Lactiplantibacillus_paraplantarum_L_ZS9	CP013130	complement(1281229..1282275)	ASU28_05935	ASU28_05935	cell surface protein	349	DUF3324_DUF916	1.2e-43_3.5e-33	Lpp1
Lactiplantibacillus_paraplantarum_L_ZS9	CP013130	complement(1282285..1282965)	ASU28_05940	ASU28_05940	cell surface protein	227	WxL	4.6e-38	Lpp1
Lactiplantibacillus_paraplantarum_L_ZS9	CP013130	complement(1282985..1283689)	ASU28_05945	ASU28_05945	cell surface protein	235	WxL	1.8e-40	Lpp1
Lactiplantibacillus_paraplantarum_L_ZS9	CP013130	complement(2011305..2012339)	ASU28_09335	ASU28_09335	cell surface protein	345	DUF3324_DUF916	1.1e-38_1.7e-30
Lactiplantibacillus_paraplantarum_L_ZS9	CP013130	complement(2012403..2013131)	ASU28_09340	ASU28_09340	cell surface protein	243	WxL	2e-18
Lactiplantibacillus_paraplantarum_L_ZS9	CP013130	complement(2676690..2677754)	ASU28_12445	ASU28_12445	cell surface protein	355	DUF3324_DUF916	1.8e-40_6.5e-42	Lpp2
Lactiplantibacillus_paraplantarum_L_ZS9	CP013130	complement(2677811..2678515)	ASU28_12450	ASU28_12450	cell surface protein	235	WxL	2.9e-42	Lpp2
Lactiplantibacillus_paraplantarum_L_ZS9	CP013130	complement(2680053..2681093)	ASU28_12460	ASU28_12460	cell surface protein	347	DUF3324_DUF916	5e-43_1.8e-35	Lpp2
Lactiplantibacillus_paraplantarum_L_ZS9	CP013130	complement(2681167..2681775)	ASU28_12465	ASU28_12465	cell surface protein	203	WxL	2.8e-25	Lpp2
Lactiplantibacillus_paraplantarum_L_ZS9	CP013130	complement(2723118..2724164)	ASU28_12640	ASU28_12640	cell surface protein	349	DUF3324_DUF916	2.2e-40_3.2e-37
Lactiplantibacillus_paraplantarum_L_ZS9	CP013130	complement(2724239..2724802)	ASU28_12645	ASU28_12645	cell surface protein	188	WxL	4.4e-25
Lactiplantibacillus_paraplantarum_L_ZS9	CP013130	complement(2931240..2932277)	ASU28_13600	ASU28_13600	cell surface protein	346	DUF3324_DUF916	6.1e-34_6e-31
Lactiplantibacillus_paraplantarum_L_ZS9	CP013130	complement(2932339..2933154)	ASU28_13605	ASU28_13605	cell surface protein	272	WxL	8.3e-42
Lactiplantibacillus_paraplantarum_L_ZS9	CP013130	complement(2952112..2952621)	ASU28_13720	ASU28_13720	hypothetical protein	170	WxL	2.2e-20
Lactiplantibacillus_paraplantarum_L_ZS9	CP013130	complement(2953123..2953611)	ASU28_13730	ASU28_13730	hypothetical protein	163	WxL	3.9e-20
Lactiplantibacillus_paraplantarum_L_ZS9	CP013130	complement(2968653..2969666)	ASU28_13805	ASU28_13805	cell surface protein	338	DUF3324_DUF916	6.6e-51_3.5e-39	Lpp3
Lactiplantibacillus_paraplantarum_L_ZS9	CP013130	complement(2969759..2970451)	ASU28_13810	ASU28_13810	cell surface protein	231	WxL	2e-33	Lpp3
Lactiplantibacillus_paraplantarum_L_ZS9	CP013130	complement(2970495..2971055)	ASU28_13815	ASU28_13815	cell surface protein	187	WxL	1.3e-23	Lpp3
Lactiplantibacillus_paraplantarum_L_ZS9	CP013130	complement(3130885..3131940)	ASU28_14480	ASU28_14480	cell surface protein	352	DUF3324_DUF916	2e-40_4.3e-39
Lactiplantibacillus_paraplantarum_L_ZS9	CP013130	complement(3132068..3132766)	ASU28_14485	ASU28_14485	cell surface protein	233	WxL	1.2e-46
Lactiplantibacillus_pentosus_BGM48	CP016491	547123..547713	BB562_02395	BB562_02395	cell surface protein	197	WxL	8.5e-29
Lactiplantibacillus_pentosus_BGM48	CP016491	547792..548856	BB562_02400	BB562_02400	cell surface protein	355	DUF3324_DUF916	2.1e-39_2e-39
Lactiplantibacillus_pentosus_BGM48	CP016491	592826..593434	BB562_02575	BB562_02575	cell surface protein	203	WxL	2e-25
Lactiplantibacillus_pentosus_BGM48	CP016491	593506..594549	BB562_02580	BB562_02580	cell surface protein	348	DUF3324_DUF916	1.8e-44_5.5e-36
Lactiplantibacillus_pentosus_BGM48	CP016491	598514..599218	BB562_02605	BB562_02605	cell surface protein	235	WxL	2.9e-41
Lactiplantibacillus_pentosus_BGM48	CP016491	599280..600347	BB562_02610	BB562_02610	cell surface protein	356	DUF3324_DUF916	4.6e-40_2.2e-42
Lactiplantibacillus_pentosus_BGM48	CP016491	674149..674916	BB562_02955	BB562_02955	cell surface protein	256	WxL	1e-43
Lactiplantibacillus_pentosus_BGM48	CP016491	674996..676036	BB562_02960	BB562_02960	cell surface protein	347	DUF3324_DUF916	3.5e-42_9.8e-40
Lactiplantibacillus_pentosus_BGM48	CP016491	1463168..1463896	BB562_06710	BB562_06710	cell surface protein	243	WxL	7.8e-17	Lpe1
Lactiplantibacillus_pentosus_BGM48	CP016491	1463954..1464988	BB562_06715	BB562_06715	cell surface protein	345	DUF3324_DUF916	4e-37_1.8e-32	Lpe1
Lactiplantibacillus_pentosus_BGM48	CP016491	1464995..1466446	BB562_06720	BB562_06720	cell surface protein	484	WxL	1.7e-12	Lpe1
Lactiplantibacillus_pentosus_BGM48	CP016491	2211091..2211795	BB562_10155	BB562_10155	cell surface protein	235	WxL	3.2e-44	Lpe2
Lactiplantibacillus_pentosus_BGM48	CP016491	2211814..2212491	BB562_10160	BB562_10160	cell surface protein	226	WxL	3.1e-39	Lpe2
Lactiplantibacillus_pentosus_BGM48	CP016491	2212501..2213547	BB562_10165	BB562_10165	cell surface protein	349	DUF3324_DUF916	9.5e-45_6.7e-34	Lpe2
Lactiplantibacillus_pentosus_BGM48	CP016491	2213967..2217239	BB562_10175	BB562_10175	cell surface protein	1091	WxL	1.1e-34	Lpe2
Lactiplantibacillus_pentosus_BGM48	CP016491	complement(3423511..3424524)	BB562_15655	BB562_15655	cell surface protein	338	DUF3324_DUF916	1.4e-50_4.1e-39	Lpe3
Lactiplantibacillus_pentosus_BGM48	CP016491	complement(3424617..3425309)	BB562_15660	BB562_15660	cell surface protein	231	WxL	7.3e-33	Lpe3
Lactiplantibacillus_pentosus_BGM48	CP016491	complement(3425350..3425913)	BB562_15665	BB562_15665	cell surface protein	188	WxL	1.4e-20	Lpe3
Lactiplantibacillus_plantarum_subsp_plantarum_GR1184	CP078129	complement(1288701..1291982)	KVG01_05875	KVG01_05875	WxL domain-containing protein	1094	WxL	8e-34	Lpl1
Lactiplantibacillus_plantarum_subsp_plantarum_GR1184	CP078129	complement(1292419..1293465)	KVG01_05885	KVG01_05885	DUF916 and DUF3324 domain-containing protein	349	DUF3324_DUF916	4.9e-45_9.4e-33	Lpl1
Lactiplantibacillus_plantarum_subsp_plantarum_GR1184	CP078129	complement(1293475..1294155)	KVG01_05890	KVG01_05890	WxL domain-containing protein	227	WxL	3.3e-38	Lpl1
Lactiplantibacillus_plantarum_subsp_plantarum_GR1184	CP078129	complement(1294174..1294878)	KVG01_05895	KVG01_05895	WxL domain-containing protein	235	WxL	1.2e-42	Lpl1
Lactiplantibacillus_plantarum_subsp_plantarum_GR1184	CP078129	complement(1915609..1917057)	KVG01_08860	KVG01_08860	WxL domain-containing protein	483	WxL	9.4e-11	Lpl2
Lactiplantibacillus_plantarum_subsp_plantarum_GR1184	CP078129	complement(1917064..1918098)	KVG01_08865	KVG01_08865	DUF916 and DUF3324 domain-containing protein	345	DUF3324_DUF916	9.9e-40_2.3e-30	Lpl2
Lactiplantibacillus_plantarum_subsp_plantarum_GR1184	CP078129	complement(1918157..1918888)	KVG01_08870	KVG01_08870	WxL domain-containing protein	244	WxL	1.2e-16	Lpl2
Lactiplantibacillus_plantarum_subsp_plantarum_GR1184	CP078129	complement(2588966..2590009)	KVG01_12150	KVG01_12150	DUF916 and DUF3324 domain-containing protein	348	DUF3324_DUF916	4e-41_1.6e-39
Lactiplantibacillus_plantarum_subsp_plantarum_GR1184	CP078129	complement(2590083..2590865)	KVG01_12155	KVG01_12155	WxL domain-containing protein	261	WxL	1.1e-49
Lactiplantibacillus_plantarum_subsp_plantarum_GR1184	CP078129	complement(2665841..2666905)	KVG01_12510	KVG01_12510	DUF916 and DUF3324 domain-containing protein	355	DUF3324_DUF916	2.8e-37_4.7e-41
Lactiplantibacillus_plantarum_subsp_plantarum_GR1184	CP078129	complement(2666962..2667666)	KVG01_12515	KVG01_12515	WxL domain-containing protein	235	WxL	2e-42
Lactiplantibacillus_plantarum_subsp_plantarum_GR1184	CP078129	complement(2670688..2671731)	KVG01_12535	KVG01_12535	DUF916 and DUF3324 domain-containing protein	348	DUF3324_DUF916	1.7e-44_1.9e-37
Lactiplantibacillus_plantarum_subsp_plantarum_GR1184	CP078129	complement(2671804..2672412)	KVG01_12540	KVG01_12540	WxL domain-containing protein	203	WxL	9e-24
Lactiplantibacillus_plantarum_subsp_plantarum_GR1184	CP078129	complement(2932815..2936222)	KVG01_13785	KVG01_13785	WxL domain-containing protein	1136	WxL	1.7e-32	Lpl3
Lactiplantibacillus_plantarum_subsp_plantarum_GR1184	CP078129	complement(2936267..2937301)	KVG01_13790	KVG01_13790	DUF916 and DUF3324 domain-containing protein	345	DUF3324_DUF916	7.8e-35_1.7e-33	Lpl3
Lactiplantibacillus_plantarum_subsp_plantarum_GR1184	CP078129	complement(2937363..2938172)	KVG01_13795	KVG01_13795	WxL domain-containing protein	270	WxL	7.5e-44	Lpl3
Lactiplantibacillus_plantarum_subsp_plantarum_GR1184	CP078129	complement(2970826..2971839)	KVG01_13970	KVG01_13970	DUF916 and DUF3324 domain-containing protein	338	DUF3324_DUF916	5.4e-50_8.5e-40	Lpl4
Lactiplantibacillus_plantarum_subsp_plantarum_GR1184	CP078129	complement(2971937..2972629)	KVG01_13975	KVG01_13975	WxL domain-containing protein	231	WxL	1.4e-33	Lpl4
Lactiplantibacillus_plantarum_subsp_plantarum_GR1184	CP078129	complement(2972667..2973239)	KVG01_13980	KVG01_13980	WxL domain-containing protein	191	WxL	1.2e-22	Lpl4
Lactiplantibacillus_plantarum_subsp_plantarum_GR1184	CP078129	complement(3196180..3197205)	KVG01_14905	KVG01_14905	DUF916 and DUF3324 domain-containing protein	342	DUF3324_DUF916	3.4e-42_1.1e-41
Lactiplantibacillus_plantarum_subsp_plantarum_GR1184	CP078129	complement(3197388..3198125)	KVG01_14910	KVG01_14910	WxL domain-containing protein	246	WxL	2e-48
Lactiplantibacillus_plantarum_subsp_plantarum_GR1184	CP078131	complement(26543..27607)	KVG01_15455	KVG01_15455	DUF916 and DUF3324 domain-containing protein	355	DUF3324_DUF916	8.9e-40_1e-39
Lactiplantibacillus_plantarum_subsp_plantarum_GR1184	CP078131	complement(27686..28273)	KVG01_15460	KVG01_15460	WxL domain-containing protein	196	WxL	2.6e-27
Lactobacillus_crispatus_C25	CP047142	976792..977427	GSR61_04915	GSR61_04915	hypothetical protein	212	WxL	1e-12
Lactobacillus_crispatus_C25	CP047142	977402..978460	GSR61_04920	GSR61_04920	DUF3324 domain-containing protein	353	DUF3324_DUF916	1.6e-32_2.2e-29
Lactobacillus_sp_CBA3606	CP027194	complement(788630..789688)	C5Z26_04065	C5Z26_04065	hypothetical protein	353	DUF3324_DUF916	9.8e-38_1.9e-24
Lactobacillus_sp_CBA3606	CP027194	complement(1130882..1131502)	C5Z26_05685	C5Z26_05685	hypothetical protein	207	WxL	1.7e-21
Lactobacillus_sp_CBA3606	CP027194	complement(1301790..1302494)	C5Z26_06435	C5Z26_06435	WxL domain-containing protein	235	WxL	2.1e-41
Lactobacillus_sp_CBA3606	CP027194	complement(1336758..1337813)	C5Z26_06605	C5Z26_06605	cell surface protein	352	DUF3324_DUF916	1.1e-43_1.2e-34
Lactobacillus_sp_CBA3606	CP027194	complement(1337877..1338464)	C5Z26_06610	C5Z26_06610	WxL domain-containing protein	196	WxL	2.8e-31
Lactobacillus_sp_CBA3606	CP027194	complement(1550093..1551115)	C5Z26_07660	C5Z26_07660	cell surface protein	341	DUF3324_DUF916	1.4e-46_4.5e-39	Lsp
Lactobacillus_sp_CBA3606	CP027194	complement(1551201..1551890)	C5Z26_07665	C5Z26_07665	WxL domain-containing protein	230	WxL	1.4e-29	Lsp
Lactobacillus_sp_CBA3606	CP027194	complement(1551942..1552523)	C5Z26_07670	C5Z26_07670	cell surface protein	194	WxL	2.4e-24	Lsp
Lactobacillus_sp_CBA3606	CP027194	1661883..1662614	C5Z26_08170	C5Z26_08170	WxL domain-containing protein	244	WxL	3.7e-44
Lactobacillus_sp_CBA3606	CP027194	1662701..1663774	C5Z26_08175	C5Z26_08175	cell surface protein	358	DUF3324_DUF916	3.6e-43_2.9e-40
Lactococcus_allomyrinae_1JSPR_7	CP032627	316943..318067	D7I46_01665	D7I46_01665	DUF916 and DUF3324 domain-containing protein	375	DUF3324_DUF916	2.9e-35_4.3e-37
Lactococcus_allomyrinae_1JSPR_7	CP032627	318464..319168	D7I46_01675	D7I46_01675	WxL domain-containing protein	235	WxL	5.9e-35
Lactococcus_allomyrinae_1JSPR_7	CP032627	complement(880544..881725)	D7I46_04195	D7I46_04195	DUF916 and DUF3324 domain-containing protein	394	DUF3324_DUF916	9.4e-47_1.2e-42	Lall
Lactococcus_allomyrinae_1JSPR_7	CP032627	complement(886779..887534)	D7I46_04205	D7I46_04205	WxL domain-containing protein	252	WxL	7.7e-55	Lall
Lactococcus_allomyrinae_1JSPR_7	CP032627	complement(887592..888350)	D7I46_04210	D7I46_04210	WxL domain-containing protein	253	WxL	9.4e-58	Lall
Lactococcus_allomyrinae_1JSPR_7	CP032627	complement(888391..889182)	D7I46_04215	D7I46_04215	WxL domain-containing protein	264	WxL	7.1e-57	Lall
Lactococcus_allomyrinae_1JSPR_7	CP032627	complement(889228..890070)	D7I46_04220	D7I46_04220	WxL domain-containing protein	281	WxL	2.1e-50	Lall
Lactococcus_allomyrinae_1JSPR_7	CP032627	complement(931478..932149)	D7I46_04425	D7I46_04425	hypothetical protein	224	WxL	1.5e-11
Lactococcus_allomyrinae_1JSPR_7	CP032627	complement(932597..933184)	D7I46_04435	D7I46_04435	DUF3324 domain-containing protein	196	DUF3324	1.7e-29
Lactococcus_allomyrinae_1JSPR_7	CP032627	complement(933187..933735)	D7I46_04440	D7I46_04440	DUF916 domain-containing protein	183	DUF916	8.9e-36
Lactococcus_allomyrinae_1JSPR_7	CP032627	complement(1492014..1493195)	D7I46_06940	D7I46_06940	DUF916 and DUF3324 domain-containing protein	394	DUF3324_DUF916	9.4e-47_1.1e-42
Lactococcus_allomyrinae_1JSPR_7	CP032627	complement(1498336..1499091)	D7I46_06950	D7I46_06950	WxL domain-containing protein	252	WxL	7.7e-55
Lactococcus_allomyrinae_1JSPR_7	CP032627	complement(1499149..1499907)	D7I46_06955	D7I46_06955	WxL domain-containing protein	253	WxL	9.4e-58
Lactococcus_allomyrinae_1JSPR_7	CP032627	complement(1499948..1500739)	D7I46_06960	D7I46_06960	WxL domain-containing protein	264	WxL	7.1e-57
Lactococcus_allomyrinae_1JSPR_7	CP032627	complement(1500785..1501627)	D7I46_06965	D7I46_06965	WxL domain-containing protein	281	WxL	2.1e-50
Lactococcus_allomyrinae_1JSPR_7	CP032627	complement(1805953..1807158)	D7I46_08325	D7I46_08325	DUF916 and DUF3324 domain-containing protein	402	DUF3324_DUF916	1.6e-35_2.6e-37
Lactococcus_allomyrinae_1JSPR_7	CP032627	complement(1807301..1808278)	D7I46_08330	D7I46_08330	WxL domain-containing protein	326	WxL	9.3e-34
Lactococcus_carnosus_TMW_2_1612	CP017194	1790047..1790832	BHS00_08555	BHS00_08555	hypothetical protein	262	WxL	5.4e-34	Lca
Lactococcus_carnosus_TMW_2_1612	CP017194	1790931..1791935	BHS00_08560	BHS00_08560	hypothetical protein	335	DUF3324_DUF916	2.6e-44_3.8e-32	Lca
Lactococcus_carnosus_TMW_2_1612	CP017194	1794614..1795399	BHS00_08575	BHS00_08575	hypothetical protein	262	WxL	2e-36	Lca
Lactococcus_carnosus_TMW_2_1612	CP017194	complement(2046832..2047905)	BHS00_09850	BHS00_09850	cell surface protein	358	DUF3324_DUF916	2.2e-47_8.4e-42
Lactococcus_carnosus_TMW_2_1612	CP017194	complement(2047926..2048690)	BHS00_09855	BHS00_09855	hypothetical protein	255	WxL	4.1e-56
Lactococcus_cremoris_subsp_cremoris_A76	CP003132	182526..183656	llh_0930	llh_0930	Cell surface protein	377	DUF3324_DUF916	4.3e-38_3.8e-35
Lactococcus_cremoris_subsp_cremoris_A76	CP003132	185803..186276	llh_0955	llh_0955	cell surface protein	158	WxL	1e-23
Lactococcus_cremoris_subsp_cremoris_A76	CP003132	877537..878073	llh_4610	llh_4610	hypothetical protein	179	WxL	3.9e-28	Lcr
Lactococcus_cremoris_subsp_cremoris_A76	CP003132	878102..878893	llh_4615	llh_4615	hypothetical protein	264	WxL	2.4e-55	Lcr
Lactococcus_cremoris_subsp_cremoris_A76	CP003132	878982..879689	llh_4620	llh_4620	hypothetical protein	236	WxL	1.4e-58	Lcr
Lactococcus_cremoris_subsp_cremoris_A76	CP003132	879954..880484	llh_4630	llh_4630	Extracellular protein	177	WxL	4.2e-45	Lcr
Lactococcus_cremoris_subsp_cremoris_A76	CP003132	886862..887977	llh_4650	llh_4650	cell surface protein precursor	372	DUF3324_DUF916	3.7e-48_1.3e-40	Lcr
Lactococcus_cremoris_subsp_cremoris_A76	CP003132	complement(1151465..1152475)	llh_6175	llh_6175	cell surface protein	337	DUF3324_DUF916	1.7e-34_9e-20
Lactococcus_cremoris_subsp_cremoris_A76	CP003132	complement(1398578..1399537)	llh_7505	llh_7505	Cell surface protein precursor	320	DUF3324_DUF916	9.2e-31_4.9e-38
Lactococcus_cremoris_subsp_cremoris_A76	CP003132	complement(1399616..1400428)	llh_7510	llh_7510	Extracellular protein	271	WxL	1.7e-46
Lactococcus_cremoris_subsp_cremoris_A76	CP003132	complement(1404941..1405600)	llh_7550	llh_7550	hypothetical protein	220	DUF916	1.3e-17
Lactococcus_garvieae_LG791	CP071290	845053..845664	J0J34_04090	J0J34_04090	WxL domain-containing protein	204	WxL	1.8e-13
Lactococcus_garvieae_LG791	CP071290	845762..846799	J0J34_04095	J0J34_04095	DUF916 and DUF3324 domain-containing protein	346	DUF3324_DUF916	7.5e-39_5.7e-30
Lactococcus_lactis_FDAARGOS_887	CP065702	541150..541797	I6G44_02820	I6G44_02820	DUF916 domain-containing protein	216	DUF916	2.4e-37
Lactococcus_lactis_FDAARGOS_887	CP065702	541692..542255	I6G44_02825	I6G44_02825	DUF3324 domain-containing protein	188	DUF3324	1.7e-38
Lactococcus_lactis_FDAARGOS_887	CP065702	complement(712806..713969)	I6G44_03630	I6G44_03630	DUF916 and DUF3324 domain-containing protein	388	DUF3324_DUF916	7.5e-40_5.7e-39
Lactococcus_lactis_FDAARGOS_887	CP065702	complement(714047..714859)	I6G44_03635	I6G44_03635	WxL domain-containing protein	271	WxL	2.6e-47
Lactococcus_lactis_FDAARGOS_887	CP065702	complement(715225..716229)	I6G44_03645	I6G44_03645	DUF916 domain-containing protein	335	DUF916	2.2e-31
Lactococcus_lactis_FDAARGOS_887	CP065702	complement(904603..905358)	I6G44_04500	I6G44_04500	WxL domain-containing protein	252	WxL	9.7e-56
Lactococcus_lactis_FDAARGOS_887	CP065702	complement(905396..906154)	I6G44_04505	I6G44_04505	WxL domain-containing protein	253	WxL	2.2e-58
Lactococcus_lactis_FDAARGOS_887	CP065702	complement(907011..907856)	I6G44_04515	I6G44_04515	WxL domain-containing protein	282	WxL	4e-50
Lactococcus_paracarnosus_TMW_2_1615	CP017195	127406..128215	BHS01_00690	BHS01_00690	hypothetical protein	270	WxL	8.1e-51
Lactococcus_paracarnosus_TMW_2_1615	CP017195	128236..129309	BHS01_00695	BHS01_00695	cell surface protein	358	DUF3324_DUF916	1.4e-48_8.8e-43
Lactococcus_paracarnosus_TMW_2_1615	CP017195	326327..327109	BHS01_01750	BHS01_01750	hypothetical protein	261	WxL	7.6e-35
Lactococcus_paracarnosus_TMW_2_1615	CP017195	327214..328221	BHS01_01755	BHS01_01755	hypothetical protein	336	DUF3324_DUF916	9.7e-43_1e-32
Lactococcus_paracarnosus_TMW_2_1615	CP017195	complement(341187..341993)	BHS01_01780	BHS01_01780	hypothetical protein	269	WxL	3.5e-36
Lactococcus_paracarnosus_TMW_2_1615	CP017195	926271..928238	BHS01_04610	BHS01_04610	hypothetical protein	656	WxL	8.3e-11	Lps
Lactococcus_paracarnosus_TMW_2_1615	CP017195	928587..929174	BHS01_04620	BHS01_04620	hypothetical protein	196	WxL	1.9e-32	Lps
Lactococcus_paracarnosus_TMW_2_1615	CP017195	929211..930317	BHS01_04625	BHS01_04625	hypothetical protein	369	DUF3324_DUF916	1.2e-48_6.1e-34	Lps
Lactococcus_paracarnosus_TMW_2_1615	CP017195	complement(1010532..1011338)	BHS01_04930	BHS01_04930	hypothetical protein	269	WxL	3.5e-36
Lactococcus_piscium_CMTALT02	LT992557	complement(1153779..1154885)	LPICM02_220041	LPICM02_220041	conserved exported hypothetical protein	369	DUF3324_DUF916	1.2e-48_6.4e-34	Lp1
Lactococcus_piscium_CMTALT02	LT992557	complement(1154922..1155551)	LPICM02_220042	LPICM02_220042	conserved exported hypothetical protein	210	WxL	2.2e-32	Lp1
Lactococcus_piscium_CMTALT02	LT992557	complement(1155858..1157825)	LPICM02_220044	LPICM02_220044	hypothetical protein	656	WxL	8.8e-11	Lp1
Lactococcus_piscium_CMTALT02	LT992557	85571..86380	LPICM02_40002	LPICM02_40002	Cell surface protein	270	WxL	8.5e-51
Lactococcus_piscium_CMTALT02	LT992557	86401..87474	LPICM02_40003	LPICM02_40003	Cell surface protein	358	DUF3324_DUF916	1.5e-48_9.3e-43
Lactococcus_piscium_CMTALT02	LT992557	278757..279539	LPICM02_60020	LPICM02_60020	conserved exported hypothetical protein	261	WxL	8e-35
Lactococcus_piscium_CMTALT02	LT992557	279644..280651	LPICM02_60021	LPICM02_60021	conserved exported hypothetical protein	336	DUF3324_DUF916	1e-42_1.1e-32
Lactococcus_protaetiae_KACC_19320	CP041356	complement(202923..204128)	FLP15_00930	FLP15_00930	DUF916 and DUF3324 domain-containing protein	402	DUF3324_DUF916	6.6e-36_2.9e-37
Lactococcus_protaetiae_KACC_19320	CP041356	complement(204270..205247)	FLP15_00935	FLP15_00935	WxL domain-containing protein	326	WxL	7.9e-34
Lactococcus_protaetiae_KACC_19320	CP041356	1124654..1125787	FLP15_05570	FLP15_05570	DUF916 and DUF3324 domain-containing protein	378	DUF3324_DUF916	7.3e-38_7.7e-35
Lactococcus_protaetiae_KACC_19320	CP041356	1126265..1126930	FLP15_05580	FLP15_05580	hypothetical protein	222	WxL	2.8e-16
Lactococcus_protaetiae_KACC_19320	CP041356	1322695..1323837	FLP15_06500	FLP15_06500	DUF916 and DUF3324 domain-containing protein	381	DUF3324_DUF916	1.1e-36_1.4e-37
Lactococcus_protaetiae_KACC_19320	CP041356	1324241..1324945	FLP15_06510	FLP15_06510	WxL domain-containing protein	235	WxL	7.6e-35
Lactococcus_protaetiae_KACC_19320	CP041356	complement(1896237..1897418)	FLP15_09080	FLP15_09080	DUF916 and DUF3324 domain-containing protein	394	DUF3324_DUF916	1.1e-46_3.1e-42	Lpr1
Lactococcus_protaetiae_KACC_19320	CP041356	complement(1902560..1903315)	FLP15_09090	FLP15_09090	WxL domain-containing protein	252	WxL	4.1e-55	Lpr1
Lactococcus_protaetiae_KACC_19320	CP041356	complement(1903373..1904131)	FLP15_09095	FLP15_09095	WxL domain-containing protein	253	WxL	2.3e-57	Lpr1
Lactococcus_protaetiae_KACC_19320	CP041356	complement(1904172..1904963)	FLP15_09100	FLP15_09100	WxL domain-containing protein	264	WxL	6e-57	Lpr1
Lactococcus_protaetiae_KACC_19320	CP041356	complement(1905009..1905851)	FLP15_09105	FLP15_09105	WxL domain-containing protein	281	WxL	5.1e-51	Lpr1
Lactococcus_protaetiae_KACC_19320	CP041356	complement(2561844..2563025)	FLP15_12090	FLP15_12090	DUF916 and DUF3324 domain-containing protein	394	DUF3324_DUF916	1.1e-46_3.1e-42	Lpr2
Lactococcus_protaetiae_KACC_19320	CP041356	complement(2568118..2568873)	FLP15_12100	FLP15_12100	WxL domain-containing protein	252	WxL	4.1e-55	Lpr2
Lactococcus_protaetiae_KACC_19320	CP041356	complement(2568931..2569689)	FLP15_12105	FLP15_12105	WxL domain-containing protein	253	WxL	2.3e-57	Lpr2
Lactococcus_protaetiae_KACC_19320	CP041356	complement(2569730..2570521)	FLP15_12110	FLP15_12110	WxL domain-containing protein	264	WxL	6e-57	Lpr2
Lactococcus_protaetiae_KACC_19320	CP041356	complement(2570567..2571409)	FLP15_12115	FLP15_12115	WxL domain-containing protein	281	WxL	5.1e-51	Lpr2
Lactococcus_raffinolactis_Lr_19_5	CP047616	complement(16855..17757)	GU336_00050	GU336_00050	DUF3324 domain-containing protein	301	DUF3324	4e-14
Lactococcus_raffinolactis_Lr_19_5	CP047616	1354900..1355664	GU336_06740	GU336_06740	hypothetical protein	255	WxL	2.6e-29	Lra
Lactococcus_raffinolactis_Lr_19_5	CP047616	1355699..1356469	GU336_06745	GU336_06745	hypothetical protein	257	WxL	5.1e-22	Lra
Lactococcus_raffinolactis_Lr_19_5	CP047616	1356505..1357623	GU336_06750	GU336_06750	DUF3324 domain-containing protein	373	DUF3324_DUF916	1.2e-39_3.2e-27	Lra
Lactococcus_raffinolactis_Lr_19_5	CP047616	1358038..1360626	GU336_06760	GU336_06760	hypothetical protein	863	WxL	3.2e-20	Lra
Lactococcus_sp_LG592	CP071300	912964..913575	JZX84_04730	JZX84_04730	WxL domain-containing protein	204	WxL	1.9e-13
Lactococcus_sp_LG592	CP071300	913673..914707	JZX84_04735	JZX84_04735	DUF916 and DUF3324 domain-containing protein	345	DUF3324_DUF916	5.6e-38_7.3e-29
Lactococcus_sp_LG592	CP071300	complement(1481848..1482822)	JZX84_07465	JZX84_07465	DUF916 domain-containing protein	325	DUF916	1.6e-32
Lactococcus_sp_LG592	CP071300	complement(1482939..1484069)	JZX84_07470	JZX84_07470	DUF916 and DUF3324 domain-containing protein	377	DUF3324_DUF916	2.9e-49_3.2e-40	Lsp
Lactococcus_sp_LG592	CP071300	complement(1484259..1484972)	JZX84_07475	JZX84_07475	WxL domain-containing protein	238	WxL	3.1e-61	Lsp
Lactococcus_sp_LG592	CP071300	complement(1485009..1485794)	JZX84_07480	JZX84_07480	WxL domain-containing protein	262	WxL	8.4e-54	Lsp
Lactococcus_sp_LG592	CP071300	complement(1485821..1486642)	JZX84_07485	JZX84_07485	WxL domain-containing protein	274	WxL	2.2e-52	Lsp
Lactococcus_sp_LG592	CP071300	complement(1488568..1489242)	JZX84_07505	JZX84_07505	WxL domain-containing protein	225	WxL	3.4e-46	Lsp
Lactococcus_taiwanensis_K_LL004	CP070872	809537..810544	JW886_04070	JW886_04070	DUF916 domain-containing protein	336	DUF916	1.1e-13
Lactococcus_taiwanensis_K_LL004	CP070872	complement(1294283..1295464)	JW886_06390	JW886_06390	DUF916 and DUF3324 domain-containing protein	394	DUF3324_DUF916	1.4e-39_1.7e-40
Lactococcus_taiwanensis_K_LL004	CP070872	complement(1295539..1296348)	JW886_06395	JW886_06395	WxL domain-containing protein	270	WxL	1.2e-44
Lactococcus_taiwanensis_K_LL004	CP070872	complement(1296693..1297694)	JW886_06405	JW886_06405	DUF916 domain-containing protein	334	DUF916	4.2e-23
Lactococcus_taiwanensis_K_LL004	CP070872	complement(1486865..1489162)	JW886_07320	JW886_07320	WxL domain-containing protein	766	WxL	1.7e-21	Lta
Lactococcus_taiwanensis_K_LL004	CP070872	complement(1489294..1490010)	JW886_07325	JW886_07325	WxL domain-containing protein	239	WxL	9.3e-37	Lta
Lactococcus_taiwanensis_K_LL004	CP070872	complement(1490187..1491317)	JW886_07330	JW886_07330	DUF916 and DUF3324 domain-containing protein	377	DUF3324_DUF916	1.3e-40_8.3e-39	Lta
Lactococcus_taiwanensis_K_LL004	CP070872	complement(1491336..1494710)	JW886_07335	JW886_07335	WxL domain-containing protein	1125	WxL	1.7e-34	Lta
Lapidilactobacillus_dextrinicus_LH506	CP044499	170696..171397	LH506_00745	LH506_00745	hypothetical protein	234	WxL	2.4e-13
Lapidilactobacillus_dextrinicus_LH506	CP044499	171498..172616	LH506_00750	LH506_00750	DUF916 and DUF3324 domain-containing protein	373	DUF3324_DUF916	1.4e-44_2.4e-32
Lapidilactobacillus_dextrinicus_LH506	CP044499	511913..512953	LH506_02390	LH506_02390	DUF916 and DUF3324 domain-containing protein	347	DUF3324_DUF916	3e-36_5.6e-40
Latilactobacillus_curvatus_KG6	CP022475	191650..192690	CGZ47_01060	CGZ47_01060	hypothetical protein	347	DUF3324_DUF916	2e-43_9e-42
Latilactobacillus_curvatus_KG6	CP022475	complement(1288548..1289147)	CGZ47_06645	CGZ47_06645	cell surface protein	200	WxL	2.5e-14
Latilactobacillus_curvatus_KG6	CP022475	complement(1610055..1610870)	CGZ47_08360	CGZ47_08360	hypothetical protein	272	DUF3324_DUF916	1.6e-33_1.2e-37
Latilactobacillus_curvatus_KG6	CP022475	complement(1610958..1612241)	CGZ47_08365	CGZ47_08365	hypothetical protein	428	WxL	7.3e-36
Latilactobacillus_fuchuensis_MFPC41A2801	LT984417	792775..793812	LFUMFP_170063	LFUMFP_170063	conserved exported hypothetical protein	346	DUF3324_DUF916	7.3e-38_2.6e-29	Lfu1
Latilactobacillus_fuchuensis_MFPC41A2801	LT984417	794030..794881	LFUMFP_170065	LFUMFP_170065	conserved exported hypothetical protein	284	WxL	3.9e-15	Lfu1
Latilactobacillus_fuchuensis_MFPC41A2801	LT984417	794936..796018	LFUMFP_170066	LFUMFP_170066	Cell surface protein	361	DUF3324_DUF916	1.4e-24_2.3e-26	Lfu1
Latilactobacillus_fuchuensis_MFPC41A2801	LT984417	796609..800001	LFUMFP_170069	LFUMFP_170069	Cell surface protein	1131	WxL	2e-23	Lfu1
Latilactobacillus_fuchuensis_MFPC41A2801	LT984417	complement(1219213..1220229)	LFUMFP_250027	LFUMFP_250027	conserved exported hypothetical protein	339	DUF3324_DUF916	1.2e-52_1.6e-42	Lfu2
Latilactobacillus_fuchuensis_MFPC41A2801	LT984417	complement(1220246..1220974)	LFUMFP_250028	LFUMFP_250028	conserved exported hypothetical protein	243	WxL	1.2e-60	Lfu2
Latilactobacillus_fuchuensis_MFPC41A2801	LT984417	complement(1221010..1221759)	LFUMFP_250029	LFUMFP_250029	conserved exported hypothetical protein	250	WxL	7.3e-66	Lfu2
Latilactobacillus_fuchuensis_MFPC41A2801	LT984417	complement(151315..152343)	LFUMFP_30024	LFUMFP_30024	conserved exported hypothetical protein	343	DUF3324_DUF916	3.8e-40_3e-29
Latilactobacillus_fuchuensis_MFPC41A2801	LT984417	complement(152410..153024)	LFUMFP_30025	LFUMFP_30025	exported hypothetical protein	205	WxL	9.2e-11
Latilactobacillus_fuchuensis_MFPC41A2801	LT984417	194387..197476	LFUMFP_40040	LFUMFP_40040	hypothetical protein	1030	WxL	1.3e-22	Lfu3
Latilactobacillus_fuchuensis_MFPC41A2801	LT984417	197490..198533	LFUMFP_40041	LFUMFP_40041	Cell surface protein	348	DUF3324_DUF916	2.2e-35_2.6e-34	Lfu3
Latilactobacillus_fuchuensis_MFPC41A2801	LT984417	198536..199591	LFUMFP_40042	LFUMFP_40042	Cell surface protein	352	DUF3324_DUF916	4.4e-27_3.9e-26	Lfu3
Latilactobacillus_fuchuensis_MFPC41A2801	LT984417	199866..200762	LFUMFP_40044	LFUMFP_40044	Cell surface protein	299	WxL	1.7e-15	Lfu3
Latilactobacillus_fuchuensis_MFPC41A2801	LT984417	complement(1845373..1846284)	LFUMFP_420003	LFUMFP_420003	Cell surface protein	304	WxL	1.4e-16	Lfu4
Latilactobacillus_fuchuensis_MFPC41A2801	LT984417	complement(1846541..1847563)	LFUMFP_420005	LFUMFP_420005	putative cell surface protein	341	DUF3324_DUF916	2.2e-25_1.9e-20	Lfu4
Latilactobacillus_fuchuensis_MFPC41A2801	LT984417	complement(1847560..1848588)	LFUMFP_420006	LFUMFP_420006	Cell surface protein	343	DUF3324_DUF916	1.7e-35_4e-33	Lfu4
Latilactobacillus_fuchuensis_MFPC41A2801	LT984417	complement(1848601..1851831)	LFUMFP_420007	LFUMFP_420007	exported hypothetical protein	1077	WxL	7.8e-24	Lfu4
Latilactobacillus_fuchuensis_MFPC41A2801	LT984417	complement(1902028..1902531)	LFUMFP_440005	LFUMFP_440005	hypothetical protein	168	DUF3324	1.8e-43
Latilactobacillus_graminis_LG542	CP045007	164590..165603	LG542_00805	LG542_00805	DUF916 and DUF3324 domain-containing protein	338	DUF3324_DUF916	1.3e-39_1.9e-40
Latilactobacillus_graminis_LG542	CP045007	169606..170301	LG542_00820	LG542_00820	hypothetical protein	232	WxL	1.8e-18
Latilactobacillus_graminis_LG542	CP045007	170369..171424	LG542_00825	LG542_00825	DUF916 and DUF3324 domain-containing protein	352	DUF3324_DUF916	8.2e-37_5e-32
Latilactobacillus_graminis_LG542	CP045007	380630..384226	LG542_01940	LG542_01940	hypothetical protein	1199	WxL	6.4e-19	Lgr1
Latilactobacillus_graminis_LG542	CP045007	384252..385289	LG542_01945	LG542_01945	DUF916 and DUF3324 domain-containing protein	346	DUF3324_DUF916	4.8e-37_7.4e-30	Lgr1
Latilactobacillus_graminis_LG542	CP045007	385293..386387	LG542_01950	LG542_01950	DUF3324 domain-containing protein	365	DUF3324_DUF916	9.1e-30_1.6e-22	Lgr1
Latilactobacillus_graminis_LG542	CP045007	386749..387666	LG542_01955	LG542_01955	cell surface protein	306	WxL	2.7e-16	Lgr1
Latilactobacillus_graminis_LG542	CP045007	1316670..1317344	LG542_06480	LG542_06480	hypothetical protein	225	WxL	5.2e-23
Latilactobacillus_graminis_LG542	CP045007	1317374..1318432	LG542_06485	LG542_06485	DUF916 and DUF3324 domain-containing protein	353	DUF3324_DUF916	7.8e-43_1.2e-35
Latilactobacillus_graminis_LG542	CP045007	complement(1468420..1469337)	LG542_07330	LG542_07330	cell surface protein	306	WxL	4.2e-19	Lgr2
Latilactobacillus_graminis_LG542	CP045007	complement(1469602..1470666)	LG542_07335	LG542_07335	DUF916 domain-containing protein	355	DUF3324_DUF916	1.7e-23_1.6e-27	Lgr2
Latilactobacillus_graminis_LG542	CP045007	complement(1470671..1471708)	LG542_07340	LG542_07340	DUF916 and DUF3324 domain-containing protein	346	DUF3324_DUF916	2e-37_1.7e-33	Lgr2
Latilactobacillus_graminis_LG542	CP045007	complement(1471722..1476110)	LG542_07345	LG542_07345	WxL domain-containing protein	1463	WxL	2.5e-22	Lgr2
Latilactobacillus_sakei_LK_145	AP017931	49667..50269	LASAK_00053	LASAK_00053	cell surface protein	201	WxL	3.7e-22	Lsa1
Latilactobacillus_sakei_LK_145	AP017931	52556..53437	LASAK_00057	LASAK_00057	cell surface protein	294	DUF3324_DUF916	8.2e-44_7.2e-43	Lsa1
Latilactobacillus_sakei_LK_145	AP017931	complement(55475..56488)	LASAK_00059	LASAK_00059	cell surface protein	338	DUF3324_DUF916	2e-42_1.9e-26	Lsa1
Latilactobacillus_sakei_LK_145	AP017931	60735..61460	LASAK_00063	LASAK_00063	cell surface protein	242	WxL	1.5e-13	Lsa1
Latilactobacillus_sakei_LK_145	AP017931	61531..62583	LASAK_00064	LASAK_00064	cell surface protein	351	DUF3324_DUF916	1.4e-38_1.9e-33	Lsa1
Latilactobacillus_sakei_LK_145	AP017931	134760..141941	LASAK_00134	LASAK_00134	cell surface protein	2394	WxL	3.7e-24	Lsa2
Latilactobacillus_sakei_LK_145	AP017931	141955..142992	LASAK_00135	LASAK_00135	cell surface protein	346	DUF3324_DUF916	5.9e-36_1.7e-33	Lsa2
Latilactobacillus_sakei_LK_145	AP017931	143027..144061	LASAK_00136	LASAK_00136	cell surface protein	345	DUF3324_DUF916	2.6e-26_1.1e-27	Lsa2
Latilactobacillus_sakei_LK_145	AP017931	144328..145305	LASAK_00138	LASAK_00138	cell surface protein	326	WxL	1.8e-17	Lsa2
Latilactobacillus_sakei_LK_145	AP017931	630820..631431	LASAK_00658	LASAK_00658	cell surface protein	204	WxL	4e-15
Latilactobacillus_sakei_LK_145	AP017931	631552..632595	LASAK_00659	LASAK_00659	cell surface protein	348	DUF3324_DUF916	1.8e-39_1.2e-26
Latilactobacillus_sakei_LK_145	AP017931	1300970..1301671	LASAK_01334	LASAK_01334	cell surface protein	234	WxL	5.4e-23
Latilactobacillus_sakei_LK_145	AP017931	1301689..1302744	LASAK_01335	LASAK_01335	cell surface protein	352	DUF3324_DUF916	2.4e-43_1.1e-38
Latilactobacillus_sakei_LK_145	AP017931	complement(1699530..1700531)	LASAK_01729	LASAK_01729	cell surface protein	334	WxL	6.4e-14	Lsa3
Latilactobacillus_sakei_LK_145	AP017931	complement(1700921..1701970)	LASAK_01731	LASAK_01731	putative cell surface protein	350	DUF3324_DUF916	9.5e-23_6.4e-20	Lsa3
Latilactobacillus_sakei_LK_145	AP017931	complement(1701972..1703000)	LASAK_01732	LASAK_01732	cell surface protein	343	DUF3324_DUF916	5.7e-33_1.5e-29	Lsa3
Latilactobacillus_sakei_LK_145	AP017931	complement(1703033..1703710)	LASAK_01733	LASAK_01733	putative cell surface protein	226	WxL	1.9e-15	Lsa3
Latilactobacillus_sakei_LK_145	AP017931	complement(1711795..1714149)	LASAK_01741	LASAK_01741	putative cell surface protein	785	WxL	1.1e-15	Lsa4
Latilactobacillus_sakei_LK_145	AP017931	complement(1716470..1717534)	LASAK_01744	LASAK_01744	cell surface protein	355	DUF3324_DUF916	7.7e-43_3.6e-33	Lsa4
Latilactobacillus_sakei_LK_145	AP017931	complement(1717623..1718213)	LASAK_01745	LASAK_01745	cell surface protein	197	WxL	4.6e-34	Lsa4
Latilactobacillus_sakei_LK_145	AP017931	complement(1722076..1722510)	LASAK_01750	LASAK_01750	putative cell surface protein	145	DUF3324	1.1e-19	Lsa5
Latilactobacillus_sakei_LK_145	AP017931	complement(1722565..1723128)	LASAK_01751	LASAK_01751	putative cell surface protein	188	DUF916	1.8e-26	Lsa5
Latilactobacillus_sakei_LK_145	AP017931	complement(1723220..1724077)	LASAK_01752	LASAK_01752	cell surface protein	286	WxL	7e-16	Lsa5
Latilactobacillus_sakei_LK_145	AP017931	complement(1724296..1725333)	LASAK_01753	LASAK_01753	cell surface protein	346	DUF3324_DUF916	3.5e-38_4.5e-31	Lsa5
Latilactobacillus_sakei_LK_145	AP017931	complement(1725407..1728694)	LASAK_01754	LASAK_01754	cell surface protein	1096	WxL	1.4e-22	Lsa5
Latilactobacillus_sakei_LK_145	AP017931	complement(1739913..1742567)	LASAK_01766	LASAK_01766	hypothetical protein	885	WxL	1.8e-19
Latilactobacillus_sakei_LK_145	AP017931	complement(1776387..1777268)	LASAK_01805	LASAK_01805	cell surface protein	294	WxL	4.2e-17	Lsa6
Latilactobacillus_sakei_LK_145	AP017931	complement(1777589..1778617)	LASAK_01807	LASAK_01807	cell surface protein	343	DUF3324_DUF916	1e-33_6.7e-28	Lsa6
Latilactobacillus_sakei_LK_145	AP017931	complement(1778614..1779642)	LASAK_01808	LASAK_01808	cell surface protein	343	DUF3324_DUF916	5.4e-35_1.5e-34	Lsa6
Latilactobacillus_sakei_LK_145	AP017931	complement(1779662..1783606)	LASAK_01809	LASAK_01809	cell surface protein	1315	WxL	5.2e-24	Lsa6
Leuconostoc_falkenbergense_FDAARGOS_1201	CP070515	complement(119690..120718)	I6J31_00800	I6J31_00800	DUF3324 domain-containing protein	343	DUF3324_DUF916	7.4e-47_8.1e-37
Leuconostoc_falkenbergense_FDAARGOS_1201	CP070515	complement(615231..615995)	I6J31_03495	I6J31_03495	WxL domain-containing protein	255	WxL	6.1e-20
Leuconostoc_falkenbergense_FDAARGOS_1201	CP070515	617292..618386	I6J31_03505	I6J31_03505	DUF3324 domain-containing protein	365	DUF3324_DUF916	1.8e-46_2e-37
Leuconostoc_garlicum_KFRI01	CP016329	complement(1012062..1012625)	A9176_05185	A9176_05185	hypothetical protein	188	DUF3324	1e-30
Leuconostoc_garlicum_KFRI01	CP016329	complement(1012597..1013085)	A9176_05190	A9176_05190	hypothetical protein	163	DUF916	1.9e-27
Leuconostoc_lactis_CBA3625	CP042387	152742..153764	FGL83_00760	FGL83_00760	DUF3324 domain-containing protein	341	DUF3324_DUF916	6.8e-30_8.2e-26
Leuconostoc_mesenteroides_subsp_mesenteroides_FM06	CP020731	1438152..1438550	BSR26_07330	BSR26_07330	hypothetical protein	133	WxL	8.4e-13
Leuconostoc_mesenteroides_subsp_mesenteroides_FM06	CP020731	1438526..1438921	BSR26_07335	BSR26_07335	hypothetical protein	132	WxL	7e-33
Leuconostoc_pseudomesenteroides_FDAARGOS_1004	CP065975	complement(732547..733617)	I6H61_04360	I6H61_04360	DUF3324 domain-containing protein	357	DUF3324_DUF916	1.4e-45_5.8e-37
Leuconostoc_pseudomesenteroides_FDAARGOS_1004	CP065975	733878..734642	I6H61_04365	I6H61_04365	WxL domain-containing protein	255	WxL	1.7e-20
Leuconostoc_sp_C2	CP002898	complement(701186..702253)	LGMK_03425	LGMK_03425	cell surface protein	356	DUF3324_DUF916	3.2e-47_1.1e-40
Leuconostoc_sp_C2	CP002898	complement(704224..705303)	LGMK_03435	LGMK_03435	cell surface protein	360	DUF3324_DUF916	3.1e-46_1.5e-39
Leuconostoc_sp_C2	CP002898	complement(705312..706097)	LGMK_03440	LGMK_03440	cell surface protein	262	WxL	4.5e-27
Leuconostoc_suionicum_DSM_20241	CP015247	complement(1359086..1360135)	A6B45_06685	A6B45_06685	cell surface protein	350	DUF3324_DUF916	2.3e-46_1.5e-42
Leuconostoc_suionicum_DSM_20241	CP015247	complement(1360171..1360941)	A6B45_06690	A6B45_06690	hypothetical protein	257	WxL	6.2e-55
Levilactobacillus_brevis_ZLB004	CP021456	374924..375532	CCS05_01680	CCS05_01680	cell surface protein	203	WxL	7.4e-21
Levilactobacillus_brevis_ZLB004	CP021456	644325..644900	CCS05_02910	CCS05_02910	hypothetical protein	192	WxL	1.1e-15
Levilactobacillus_brevis_ZLB004	CP021456	645213..645842	CCS05_02915	CCS05_02915	hypothetical protein	210	WxL	1.7e-18
Levilactobacillus_brevis_ZLB004	CP021456	646330..646935	CCS05_02920	CCS05_02920	hypothetical protein	202	WxL	1.3e-13
Levilactobacillus_brevis_ZLB004	CP021456	651065..651751	CCS05_02935	CCS05_02935	hypothetical protein	229	WxL	2.8e-14
Levilactobacillus_brevis_ZLB004	CP021456	651786..652460	CCS05_02940	CCS05_02940	hypothetical protein	225	WxL	2.9e-38
Levilactobacillus_brevis_ZLB004	CP021456	1013834..1014475	CCS05_04730	CCS05_04730	WxL domain-containing protein	214	WxL	1.2e-21
Levilactobacillus_koreensis_26_25	CP012033	complement(878521..879561)	ABN16_03945	ABN16_03945	hypothetical protein	347	DUF3324_DUF916	1.8e-47_1.1e-39
Levilactobacillus_koreensis_26_25	CP012033	complement(879719..880399)	ABN16_03950	ABN16_03950	cell surface protein	227	WxL	8.2e-20
Levilactobacillus_koreensis_26_25	CP012033	1648695..1649756	ABN16_07370	ABN16_07370	cell surface protein	354	DUF3324_DUF916	3e-39_6.3e-39
Levilactobacillus_suantsaii_CBA3634	CP059603	943553..944182	H3M12_04375	H3M12_04375	WxL domain-containing protein	210	WxL	4.5e-19
Levilactobacillus_suantsaii_CBA3634	CP059603	944440..945327	H3M12_04380	H3M12_04380	DUF916 and DUF3324 domain-containing protein	296	DUF3324_DUF916	6.8e-43_5.3e-32
Levilactobacillus_suantsaii_CBA3634	CP059603	1235622..1236326	H3M12_05640	H3M12_05640	WxL domain-containing protein	235	WxL	1.6e-17
Levilactobacillus_suantsaii_CBA3634	CP059603	1236499..1237563	H3M12_05645	H3M12_05645	DUF916 and DUF3324 domain-containing protein	355	DUF3324_DUF916	3.7e-44_6.6e-41
Levilactobacillus_suantsaii_CBA3634	CP059603	1975425..1976495	H3M12_09155	H3M12_09155	DUF916 domain-containing protein	357	DUF3324_DUF916	1.9e-16_2.2e-21
Levilactobacillus_suantsaii_CBA3634	CP059603	complement(2044031..2045071)	H3M12_09460	H3M12_09460	DUF916 domain-containing protein	347	DUF3324_DUF916	9.1e-19_4.9e-27
Levilactobacillus_suantsaii_CBA3634	CP059603	complement(2045106..2045753)	H3M12_09465	H3M12_09465	WxL domain-containing protein	216	WxL	1.1e-12
Levilactobacillus_zymae_LZ395	CP045179	complement(752907..754013)	LZ395_03840	LZ395_03840	DUF916 domain-containing protein	369	DUF3324_DUF916	1.3e-14_8.6e-25
Levilactobacillus_zymae_LZ395	CP045179	complement(754067..754729)	LZ395_03845	LZ395_03845	hypothetical protein	221	WxL	3.3e-11
Levilactobacillus_zymae_LZ395	CP045179	complement(1564506..1565537)	LZ395_07730	LZ395_07730	DUF3324 domain-containing protein	344	DUF3324_DUF916	6e-46_1.4e-39	Lzy
Levilactobacillus_zymae_LZ395	CP045179	complement(1565675..1566391)	LZ395_07735	LZ395_07735	hypothetical protein	239	WxL	1.1e-35	Lzy
Levilactobacillus_zymae_LZ395	CP045179	complement(1566459..1567181)	LZ395_07740	LZ395_07740	hypothetical protein	241	WxL	1.5e-15	Lzy
Levilactobacillus_zymae_LZ395	CP045179	complement(1914536..1915582)	LZ395_09165	LZ395_09165	DUF3324 domain-containing protein	349	DUF3324_DUF916	1.5e-42_8.6e-32
Levilactobacillus_zymae_LZ395	CP045179	complement(1915845..1916468)	LZ395_09170	LZ395_09170	WxL domain-containing protein	208	WxL	1.3e-18
Ligilactobacillus_saerimneri_1A	CP047418	1783673..1784287	GTO87_09075	GTO87_09075	hypothetical protein	205	WxL	1.1e-13
Ligilactobacillus_saerimneri_1A	CP047418	1784309..1785340	GTO87_09080	GTO87_09080	DUF3324 domain-containing protein	344	DUF3324_DUF916	3.3e-34_1.2e-31
Liquorilactobacillus_nagelii_TMW_1_1827	CP018180	2347645..2348319	BSQ50_11310	BSQ50_11310	hypothetical protein	225	WxL	8.8e-11
Liquorilactobacillus_nagelii_TMW_1_1827	CP018180	2348377..2349450	BSQ50_11315	BSQ50_11315	hypothetical protein	358	DUF3324_DUF916	5.8e-41_3.3e-33
Liquorilactobacillus_nagelii_TMW_1_1827	CP018180	2350428..2351474	BSQ50_11325	BSQ50_11325	hypothetical protein	349	DUF3324_DUF916	1.7e-15_2.4e-22
Listeria_grayi_NCTC_10812	LR134483	complement(1936622..1937332)	NCTC10812_01937	NCTC10812_01937	Protein of uncharacterised function C-terminal (DUF3324)	237	DUF3324_DUF916	6.5e-49_2.6e-13
Listeria_grayi_NCTC_10812	LR134483	complement(1937329..1937637)	NCTC10812_01938	NCTC10812_01938	Bacterial protein of uncharacterised function (DUF916)	103	DUF916	9.9e-26
Listeria_grayi_NCTC_10812	LR134483	complement(1937684..1938424)	NCTC10812_01939	NCTC10812_01939	Uncharacterised protein	247	WxL	1.9e-61
Listeria_grayi_NCTC_10812	LR134483	complement(2642661..2643410)	NCTC10812_02681	NCTC10812_02681	Uncharacterised protein	250	WxL	1.7e-62	Lgr
Listeria_grayi_NCTC_10812	LR134483	complement(2643535..2644563)	NCTC10812_02682	NCTC10812_02682	Bacterial protein of uncharacterised function (DUF916)	343	DUF3324_DUF916	6.7e-42_1.5e-43	Lgr
Listeria_grayi_NCTC_10812	LR134483	complement(2644588..2646423)	NCTC10812_02683	NCTC10812_02683	Uncharacterised protein	612	WxL	1.3e-40	Lgr
Listeria_innocua_FSL_S4_378	CM001048	662001..662237	NT07LI_0997	NT07LI_0997	conserved hypothetical protein	79	WxL	2e-16
Listeria_innocua_FSL_S4_378	CM001048	662448..>662645	NT07LI_0999	NT07LI_0999	conserved hypothetical protein	66	DUF916	9.7e-17
Listeria_innocua_FSL_S4_378	CM001048	667594..>668074	NT07LI_1008	NT07LI_1008	conserved hypothetical protein	160	WxL	2e-20
Listeria_innocua_FSL_S4_378	CM001048	668742..669707	NT07LI_1009	NT07LI_1009	cell surface protein	322	DUF3324_DUF916	2.6e-49_7.7e-41
Listeria_innocua_FSL_S4_378	CM001048	704041..704754	NT07LI_1045	NT07LI_1045	putative secreted protein	238	WxL	7.6e-57
Listeria_innocua_FSL_S4_378	CM001048	704824..705795	NT07LI_1046	NT07LI_1046	cell surface protein	324	DUF3324_DUF916	9.8e-50_1.3e-40
Listeria_ivanovii_subsp_londoniensis_WSLC_30167	CP009575	577893..578102	JL58_02635	JL58_02635	hypothetical protein	70	WxL	6.4e-12
Listeria_ivanovii_subsp_londoniensis_WSLC_30167	CP009575	636731..637444	JL58_02910	JL58_02910	Sporozoite surface protein 2	238	WxL	4.4e-55
Listeria_ivanovii_subsp_londoniensis_WSLC_30167	CP009575	637532..638551	JL58_02915	JL58_02915	hypothetical protein	340	DUF3324_DUF916	1.3e-46_1.8e-36
Listeria_marthii_FSL_S4_120	CM001047	573314..574156	NT05LM_0748	NT05LM_0748	conserved hypothetical protein	281	WxL	2.8e-49
Listeria_marthii_FSL_S4_120	CM001047	574236..575264	NT05LM_0749	NT05LM_0749	cell surface protein	343	DUF3324_DUF916	4.5e-53_8.8e-44
Listeria_marthii_FSL_S4_120	CM001047	609993..610706	NT05LM_0791	NT05LM_0791	putative secreted protein	238	WxL	8.3e-56
Listeria_marthii_FSL_S4_120	CM001047	610776..611795	NT05LM_0792	NT05LM_0792	cell surface protein	340	DUF3324_DUF916	2.5e-48_3.4e-40
Listeria_monocytogenes_WSLC_1020	CP013287	1991852..1992694	ATE44_09710	ATE44_09710	hypothetical protein	281	WxL	1.2e-49
Listeria_monocytogenes_WSLC_1020	CP013287	1992770..1993801	ATE44_09715	ATE44_09715	cell surface protein	344	DUF3324_DUF916	8.1e-54_1.4e-43
Listeria_monocytogenes_WSLC_1020	CP013287	2027068..2027781	ATE44_09880	ATE44_09880	sporozoite surface protein 2	238	WxL	1.1e-56
Listeria_monocytogenes_WSLC_1020	CP013287	2027849..2028874	ATE44_09885	ATE44_09885	hypothetical protein	342	DUF3324_DUF916	4.2e-48_7.3e-40
Listeria_seeligeri_Sr73	CP063071	125466..126188	IMX23_00605	IMX23_00605	WxL domain-containing protein	241	WxL	4.9e-46
Listeria_seeligeri_Sr73	CP063071	126288..127346	IMX23_00610	IMX23_00610	DUF916 and DUF3324 domain-containing protein	353	DUF3324_DUF916	2.7e-51_6.2e-44
Listeria_seeligeri_Sr73	CP063071	561523..562236	IMX23_02665	IMX23_02665	WxL domain-containing protein	238	WxL	4.3e-56
Listeria_seeligeri_Sr73	CP063071	562326..563348	IMX23_02670	IMX23_02670	DUF916 and DUF3324 domain-containing protein	341	DUF3324_DUF916	2e-49_2.3e-38
Listeria_weihenstephanensis_WS_4560	CP011102	85331..86329	UE46_00380	UE46_00380	cell surface protein	333	DUF3324_DUF916	1.1e-55_7.1e-47
Listeria_weihenstephanensis_WS_4560	CP011102	139115..140794	UE46_00620	UE46_00620	hypothetical protein	560	WxL	2.5e-11
Listeria_weihenstephanensis_WS_4560	CP011102	186542..187282	UE46_00800	UE46_00800	hypothetical protein	247	WxL	1.4e-60
Listeria_weihenstephanensis_WS_4560	CP011102	854930..855655	UE46_04120	UE46_04120	cell surface protein	242	WxL	4.6e-65
Listeria_weihenstephanensis_WS_4560	CP011102	1537405..1538142	UE46_07435	UE46_07435	hypothetical protein	246	WxL	2.6e-59
Listeria_weihenstephanensis_WS_4560	CP011102	1538208..1538945	UE46_07440	UE46_07440	hypothetical protein	246	WxL	2.4e-59
Listeria_weihenstephanensis_WS_4560	CP011102	3029116..3030105	UE46_14535	UE46_14535	cell surface protein	330	DUF3324_DUF916	1.7e-52_9.3e-45
Listeria_weihenstephanensis_WS_4560	CP011102	complement(3299371..3300327)	UE46_15695	UE46_15695	hypothetical protein	319	DUF3324_DUF916	3.4e-45_8e-44
Listeria_weihenstephanensis_WS_4560	CP011102	complement(3300439..3301182)	UE46_15700	UE46_15700	cell surface protein	248	WxL	2.9e-55
Listeria_weihenstephanensis_WS_4560	CP011102	complement(3301859..3302599)	UE46_15710	UE46_15710	hypothetical protein	247	WxL	6.3e-58
Listeria_weihenstephanensis_WS_4560	CP011102	complement(3302664..3303395)	UE46_15715	UE46_15715	hypothetical protein	244	WxL	1.3e-56
Listeria_weihenstephanensis_WS_4560	CP011102	complement(3303428..3304144)	UE46_15720	UE46_15720	hypothetical protein	239	WxL	7.7e-56
Listeria_welshimeri_NCTC11857	LT906444	589377..590090	SAMEA4534872_00589	SAMEA4534872_00589	Uncharacterised protein	238	WxL	2.2e-58
Listeria_welshimeri_NCTC11857	LT906444	590155..591180	SAMEA4534872_00590	SAMEA4534872_00590	Protein of uncharacterised function C-terminal (DUF3324)	342	DUF3324_DUF916	6.8e-48_5.5e-41
Listeria_welshimeri_NCTC11857	LT906444	821518..822495	SAMEA4534872_00835	SAMEA4534872_00835	Bacterial protein of uncharacterised function (DUF916)	326	DUF3324_DUF916	1.8e-23_1e-31
Loigolactobacillus_backii_TMW_1_1992	CP014890	997370..998089	AYR55_04650	AYR55_04650	hypothetical protein	240	WxL	4.4e-53
Loigolactobacillus_backii_TMW_1_1992	CP014890	998288..999349	AYR55_04655	AYR55_04655	hypothetical protein	354	DUF3324_DUF916	3.3e-45_1e-39
Loigolactobacillus_bifermentans_LB003	CP045872	complement(1400278..1401279)	LB003_07110	LB003_07110	DUF3324 domain-containing protein	334	DUF3324_DUF916	3.4e-34_7.6e-32
Loigolactobacillus_bifermentans_LB003	CP045872	complement(1401339..1401965)	LB003_07115	LB003_07115	hypothetical protein	209	WxL	9.5e-14
Loigolactobacillus_bifermentans_LB003	CP045872	complement(1406596..1407603)	LB003_07130	LB003_07130	DUF3324 domain-containing protein	336	DUF3324_DUF916	4.1e-38_1.8e-24
Loigolactobacillus_bifermentans_LB003	CP045872	complement(1407669..1408382)	LB003_07135	LB003_07135	hypothetical protein	238	WxL	4.3e-16
Loigolactobacillus_bifermentans_LB003	CP045872	complement(1623089..1623655)	LB003_08110	LB003_08110	hypothetical protein	189	WxL	6.7e-18
Loigolactobacillus_bifermentans_LB003	CP045872	complement(1623856..1624437)	LB003_08115	LB003_08115	hypothetical protein	194	WxL	1.9e-20
Loigolactobacillus_bifermentans_LB003	CP045872	complement(1627408..1628439)	LB003_08125	LB003_08125	DUF3324 domain-containing protein	344	DUF3324_DUF916	6.1e-46_5.2e-36
Loigolactobacillus_bifermentans_LB003	CP045872	complement(1628581..1629162)	LB003_08130	LB003_08130	WxL domain-containing protein	194	WxL	2.4e-27
Loigolactobacillus_coryniformis_subsp_coryniformis_KCTC_3167_DSM_20001	CP017713	1517412..1518152	LC20001_07460	LC20001_07460	hypothetical protein	247	WxL	2.8e-56
Loigolactobacillus_coryniformis_subsp_coryniformis_KCTC_3167_DSM_20001	CP017713	1518224..1519288	LC20001_07465	LC20001_07465	hypothetical protein	355	DUF3324_DUF916	1.6e-51_2.3e-40
Loigolactobacillus_coryniformis_subsp_coryniformis_KCTC_3167_DSM_20001	CP017713	2879216..2879797	LC20001_13830	LC20001_13830	hypothetical protein	194	WxL	2.5e-23
Loigolactobacillus_coryniformis_subsp_coryniformis_KCTC_3167_DSM_20001	CP017713	2879865..2880923	LC20001_13835	LC20001_13835	cell surface protein	353	DUF3324_DUF916	3.9e-32_2.2e-33
Luteimicrobium_xylanilyticum_HY_24	CP045529	complement(3708126..3709247)	KDY119_03308	KDY119_03308	hypothetical protein	374	DUF916	1.6e-11
Lysinibacillus_agricola_FJAT_51161	CP067341	472234..473103	FJQ98_02255	FJQ98_02255	WxL domain-containing protein	290	WxL	4.6e-46
Lysinibacillus_agricola_FJAT_51161	CP067341	473127..473909	FJQ98_02260	FJQ98_02260	WxL domain-containing protein	261	WxL	9.2e-62
Lysinibacillus_agricola_FJAT_51161	CP067341	473988..475019	FJQ98_02265	FJQ98_02265	DUF916 and DUF3324 domain-containing protein	344	DUF3324_DUF916	1.3e-52_2.3e-41
Melissococcus_plutonius_DAT606	AP018526	91739..92761	DAT606_0073	DAT606_0073	cell surface protein	341	DUF3324_DUF916	2.5e-47_5.4e-44	Mpl
Melissococcus_plutonius_DAT606	AP018526	93166..93882	DAT606_0075	DAT606_0075	extracellular protein	239	WxL	5.2e-56	Mpl
Melissococcus_plutonius_DAT606	AP018526	93904..94584	DAT606_0076	DAT606_0076	extracellular protein	227	WxL	7.4e-49	Mpl
Melissococcus_plutonius_DAT606	AP018526	317937..318971	DAT606_0285	DAT606_0285	cell surface protein	345	DUF3324_DUF916	2.2e-42_3.5e-33
Melissococcus_plutonius_DAT606	AP018527	42923..43531	DAT606_p1035	DAT606_p1035	hypothetical protein	203	WxL	5.5e-62
Melissococcus_plutonius_DAT606	AP018527	43570..44643	DAT606_p1036	DAT606_p1036	cell surface protein	358	DUF3324_DUF916	2.5e-48_6.9e-41
Micromonospora_craniellae_LHW63014	CP061725	complement(348793..349914)	ID554_01565	ID554_01565	DUF916 domain-containing protein	374	DUF916	1.6e-13
Micromonospora_craniellae_LHW63014	CP061725	complement(4027494..4028504)	ID554_18155	ID554_18155	DUF916 domain-containing protein	337	DUF916	2.2e-11
Micromonospora_craniellae_LHW63014	CP061725	5937190..5938191	ID554_26955	ID554_26955	DUF916 domain-containing protein	334	DUF916	2.1e-11
Micromonospora_endophytica_Xie_et_al_2001_Li_et_al_2019_NBRC_109090	AP023358	5856705..5857790	Jiend_56780	Jiend_56780	hypothetical protein	362	DUF916	1e-11
Micromonospora_maris_AB_18_032	CP002638	3274783..3275796	VAB18032_19245	VAB18032_19245	hypothetical protein	338	DUF916	8.4e-12
Micromonospora_maris_AB_18_032	CP002638	complement(4777108..4778400)	VAB18032_25895	VAB18032_25895	hypothetical protein	431	DUF916	9.3e-16
Mumia_sp_ZJ1417	CP059901	complement(2618801..2619823)	H4N58_12775	H4N58_12775	DUF916 domain-containing protein	341	DUF916	5.5e-11
Nocardioidaceae_bacterium_SSC3	CP059259	complement(2474044..2475189)	HZY75_11890	HZY75_11890	DUF916 domain-containing protein	382	DUF916	2.6e-11
Oenococcus_kitaharae_DSM_17330	CM001398	complement(45742..46806)	OKIT_0042	OKIT_0042	cell surface protein	355	DUF3324_DUF916	2.9e-40_5.4e-43
Oenococcus_kitaharae_DSM_17330	CM001398	complement(46858..47478)	OKIT_0043	OKIT_0043	cell surface protein	207	WxL	1.1e-17
Oenococcus_sp_UCMA_16435	CP030868	complement(374060..374581)	DSM07_01885	DSM07_01885	DUF3324 domain-containing protein	174	DUF3324	2.3e-44
Oenococcus_sp_UCMA_16435	CP030868	complement(638327..639394)	DSM07_03210	DSM07_03210	DUF916 and DUF3324 domain-containing protein	356	DUF3324_DUF916	6.9e-45_1.9e-41
Oenococcus_sp_UCMA_16435	CP030868	complement(639394..639990)	DSM07_03215	DSM07_03215	WxL domain-containing protein	199	WxL	3.3e-26
Paenibacillus_thiaminolyticus_NRRL_B_4156	CP041405	complement(2956833..2957894)	FLT43_13315	FLT43_13315	DUF916 and DUF3324 domain-containing protein	354	DUF3324_DUF916	1e-50_2.7e-44	Pth
Paenibacillus_thiaminolyticus_NRRL_B_4156	CP041405	complement(2958003..2958683)	FLT43_13320	FLT43_13320	WxL domain-containing protein	227	WxL	1.4e-53	Pth
Paenibacillus_thiaminolyticus_NRRL_B_4156	CP041405	complement(2958706..2959368)	FLT43_13325	FLT43_13325	WxL domain-containing protein	221	WxL	1.5e-38	Pth
Paenisporosarcina_antarctica_CGMCC_1_6503	CP038015	2613569..2614600	E2636_12745	E2636_12745	DUF916 domain-containing protein	344	DUF3324_DUF916	1.8e-19_2.2e-24
Paucilactobacillus_hokkaidonensis_JCM_18461_LOOC260	AP014680	821843..822547	LOOC260_108060	LOOC260_108060	cell surface protein	235	WxL	2.6e-58
Paucilactobacillus_hokkaidonensis_JCM_18461_LOOC260	AP014680	822769..823839	LOOC260_108070	LOOC260_108070	cell surface protein	357	DUF3324_DUF916	4.9e-51_1e-38
Paucilactobacillus_oligofermentans_DSM_15707_LMG_22743_LACOL	LN898144	186121..186753	LACOL_0177	LACOL_0177	Cell surface protein, CscB family	211	WxL	3.9e-17
Paucilactobacillus_oligofermentans_DSM_15707_LMG_22743_LACOL	LN898144	186835..187878	LACOL_0178	LACOL_0178	Cell surface protein, CscA family	348	DUF3324_DUF916	1e-38_2e-25
Pediococcus_acidilactici_FDAARGOS_1008	CP066066	986686..987339	I6H65_04840	I6H65_04840	WxL domain-containing protein	218	WxL	2.3e-47
Pediococcus_acidilactici_FDAARGOS_1008	CP066066	987326..988381	I6H65_04845	I6H65_04845	DUF916 and DUF3324 domain-containing protein	352	DUF3324_DUF916	5.1e-36_5.6e-32
Pediococcus_damnosus_TMW_2_1535	CP012288	1401849..1402577	ADU72_1459	ADU72_1459	extracellular protein	243	WxL	4.7e-59
Pediococcus_damnosus_TMW_2_1535	CP012288	1402604..1403677	ADU72_1460	ADU72_1460	cell surface protein precursor	358	DUF3324_DUF916	4e-52_9.2e-39
Pediococcus_inopinatus_DSM_20285	CP019981	complement(1549069..1550142)	PI20285_07855	PI20285_07855	hypothetical protein	358	DUF3324_DUF916	6.3e-52_4.5e-39
Pediococcus_inopinatus_DSM_20285	CP019981	complement(1550169..1550879)	PI20285_07860	PI20285_07860	hypothetical protein	237	WxL	2.3e-56
Pediococcus_pentosaceus_SRCM100892	CP021474	844549..845202	S100892_01170	S100892_01170	hypothetical protein	218	WxL	2e-43
Pediococcus_pentosaceus_SRCM100892	CP021474	845258..846247	S100892_01171	S100892_01171	hypothetical protein	330	DUF3324_DUF916	3.5e-37_1.6e-32
Pediococcus_pentosaceus_SRCM100892	CP021474	complement(1214286..1215272)	S100892_01627	S100892_01627	hypothetical protein	329	DUF3324_DUF916	1.3e-26_1.1e-34
Peribacillus_frigoritolerans_ZB201705	CP030063	complement(3692028..3693053)	DOZ91_17715	DOZ91_17715	DUF916 and DUF3324 domain-containing protein	342	DUF3324_DUF916	2.2e-51_5e-45	Pfr
Peribacillus_frigoritolerans_ZB201705	CP030063	complement(3693149..3693844)	DOZ91_17720	DOZ91_17720	WxL domain-containing protein	232	WxL	2e-57	Pfr
Peribacillus_frigoritolerans_ZB201705	CP030063	complement(3693873..3694562)	DOZ91_17725	DOZ91_17725	WxL domain-containing protein	230	WxL	7.8e-37	Pfr
Periweissella_cryptocerci_26KH_42	CP037940	complement(110472..111593)	EQG49_00505	EQG49_00505	DUF916 and DUF3324 domain-containing protein	374	DUF3324_DUF916	1.3e-45_1.8e-36	Pcr1
Periweissella_cryptocerci_26KH_42	CP037940	complement(111606..113837)	EQG49_00510	EQG49_00510	hypothetical protein	744	WxL	1.4e-39	Pcr1
Periweissella_cryptocerci_26KH_42	CP037940	complement(113965..114756)	EQG49_00515	EQG49_00515	WxL domain-containing protein	264	WxL	4.1e-59	Pcr1
Periweissella_cryptocerci_26KH_42	CP037940	complement(685541..686596)	EQG49_03235	EQG49_03235	DUF916 and DUF3324 domain-containing protein	352	DUF3324_DUF916	6.6e-49_6.3e-37	Pcr2
Periweissella_cryptocerci_26KH_42	CP037940	complement(686638..688905)	EQG49_03240	EQG49_03240	hypothetical protein	756	WxL	3.7e-43	Pcr2
Periweissella_cryptocerci_26KH_42	CP037940	complement(689044..689826)	EQG49_03245	EQG49_03245	WxL domain-containing protein	261	WxL	5.9e-57	Pcr2
Periweissella_cryptocerci_26KH_42	CP037940	complement(1133915..1134949)	EQG49_05150	EQG49_05150	DUF916 and DUF3324 domain-containing protein	345	DUF3324_DUF916	3.1e-29_1.5e-35
Periweissella_cryptocerci_26KH_42	CP037940	complement(1371495..1374560)	EQG49_06295	EQG49_06295	hypothetical protein	1022	WxL	1.9e-12	Pcr3
Periweissella_cryptocerci_26KH_42	CP037940	complement(1374583..1375665)	EQG49_06300	EQG49_06300	DUF916 and DUF3324 domain-containing protein	361	DUF3324_DUF916	3.8e-39_2.5e-36	Pcr3
Periweissella_cryptocerci_26KH_42	CP037940	complement(1375828..1376421)	EQG49_06305	EQG49_06305	WxL domain-containing protein	198	WxL	4e-22	Pcr3
Periweissella_cryptocerci_26KH_42	CP037940	complement(1404168..1405229)	EQG49_06400	EQG49_06400	DUF916 and DUF3324 domain-containing protein	354	DUF3324_DUF916	1.5e-38_5.6e-37
Periweissella_cryptocerci_26KH_42	CP037940	complement(1405298..1405894)	EQG49_06405	EQG49_06405	hypothetical protein	199	WxL	1.3e-18
Periweissella_cryptocerci_26KH_42	CP037940	1780193..1781173	EQG49_07845	EQG49_07845	WxL domain-containing protein	327	WxL	6.7e-42	Pcr4
Periweissella_cryptocerci_26KH_42	CP037940	1781288..1782079	EQG49_07850	EQG49_07850	WxL domain-containing protein	264	WxL	4.2e-48	Pcr4
Periweissella_cryptocerci_26KH_42	CP037940	1782359..1783399	EQG49_07855	EQG49_07855	DUF3324 domain-containing protein	347	DUF3324_DUF916	4.1e-45_8.7e-44	Pcr4
Planococcus_halotolerans_Y50	CP047673	1724181..1725224	DNR44_008595	DNR44_008595	DUF916 domain-containing protein	348	DUF3324_DUF916	6.1e-17_2.6e-22
Polymorphospora_rubra_NBRC_101157	AP023359	5076281..5077552	Prubr_46770	Prubr_46770	hypothetical protein	424	DUF916	1.6e-11
Rhodobacteraceae_bacterium_SSD4	CP059263	315385..316041	HZT42_01605	HZT42_01605	WxL domain-containing protein	219	WxL	1.3e-36
Rhodobacteraceae_bacterium_SSD4	CP059263	316052..317056	HZT42_01610	HZT42_01610	DUF916 and DUF3324 domain-containing protein	335	DUF3324_DUF916	4.5e-32_1.1e-24
Schleiferilactobacillus_harbinensis_LH991	CP045180	complement(935266..936333)	LH991_04435	LH991_04435	DUF3324 domain-containing protein	356	DUF3324_DUF916	3.9e-44_1.9e-29
Schleiferilactobacillus_harbinensis_LH991	CP045180	complement(936401..937147)	LH991_04440	LH991_04440	hypothetical protein	249	WxL	1.5e-16
Schleiferilactobacillus_harbinensis_LH991	CP045180	complement(1890504..1891607)	LH991_09025	LH991_09025	DUF3324 domain-containing protein	368	DUF3324_DUF916	1.2e-32_6.5e-27
Schleiferilactobacillus_harbinensis_LH991	CP045180	complement(1891611..1892387)	LH991_09030	LH991_09030	hypothetical protein	259	WxL	2.5e-17
Schleiferilactobacillus_harbinensis_LH991	CP045180	2025217..2025957	LH991_09670	LH991_09670	DUF3324 domain-containing protein	247	DUF3324	2.4e-13
Schleiferilactobacillus_harbinensis_LH991	CP045180	2138786..2139838	LH991_10305	LH991_10305	DUF916 domain-containing protein	351	DUF3324_DUF916	2.9e-20_9e-28
Secundilactobacillus_malefermentans_CBA3618	CP042371	complement(508205..509227)	FGL90_02545	FGL90_02545	DUF916 domain-containing protein	341	DUF3324_DUF916	7.6e-24_8.7e-27
Sphaerobacter_thermophilus_DSM_20745	CP001823	complement(2683685..2684821)	Sthe_2414	Sthe_2414	protein of unknown function DUF916 cell surface putative	379	DUF916	1.8e-11
Sphaerobacter_thermophilus_DSM_20745	CP001823	complement(2684931..2685500)	Sthe_2415	Sthe_2415	conserved hypothetical protein	190	WxL	3e-12
Streptomyces_atratus_SCSIO_ZH16	CP027306	complement(3012553..3013458)	C5746_13675	C5746_13675	DUF916 domain-containing protein	302	DUF916	9.2e-12
Streptomyces_cadmiisoli_ZFG47	CP030073	complement(668113..669213)	DN051_02740	DN051_02740	DUF916 domain-containing protein	367	DUF916	9.6e-12
Streptomyces_cadmiisoli_ZFG47	CP030073	complement(8477618..8478778)	DN051_37300	DN051_37300	DUF916 domain-containing protein	387	DUF916	3.9e-11
Streptomyces_venezuelae_ATCC_21018	CP029189	2653117..2654181	DEJ51_11380	DEJ51_11380	DUF916 domain-containing protein	355	DUF916	3.8e-11
Terribacillus_goriensis_MP602	CP008877	complement(31103..32191)	GZ22_18285	GZ22_18285	hypothetical protein	363	DUF916	1.7e-20
Terribacillus_goriensis_MP602	CP008877	complement(34369..34950)	GZ22_18295	GZ22_18295	hypothetical protein	194	WxL	3.7e-16
Tessaracoccus_sp_J1M15	CP079216	complement(2407369..2408334)	KDB89_10950	KDB89_10950	DUF916 domain-containing protein	322	DUF916	6e-12
Tetragenococcus_osmophilus_JCM_31126	CP027783	1610259..1611263	C7K38_07870	C7K38_07870	cell wall anchor protein	335	DUF3324_DUF916	5.8e-43_4.4e-36
Tetragenococcus_osmophilus_JCM_31126	CP027783	1611270..1612040	C7K38_07875	C7K38_07875	WxL domain-containing protein	257	WxL	6e-42
Thermobifida_fusca_UPMC_901	CP063232	complement(8257..9480)	IM867_00055	IM867_00055	DUF916 domain-containing protein	408	DUF916	2.2e-11
Thermomonospora_curvata_DSM_43183	CP001738	complement(75330..76355)	Tcur_0071	Tcur_0071	protein of unknown function DUF916 cell surface putative	342	DUF916	6.4e-11
TM7_phylum_sp_oral_taxon_952_TM7x	CP040011	152622..153608	FBF38_00805	FBF38_00805	DUF916 domain-containing protein	329	DUF916	5.9e-11
Vagococcus_carniphilus_ATCC_BAA_640	CP060720	complement(2356733..2357776)	H9L18_11430	H9L18_11430	DUF916 and DUF3324 domain-containing protein	348	DUF3324_DUF916	8.5e-48_8e-38	Vca1
Vagococcus_carniphilus_ATCC_BAA_640	CP060720	complement(2357848..2358507)	H9L18_11435	H9L18_11435	WxL domain-containing protein	220	WxL	5.2e-46	Vca1
Vagococcus_carniphilus_ATCC_BAA_640	CP060720	complement(2358865..2361435)	H9L18_11445	H9L18_11445	WxL domain-containing protein	857	WxL	2e-14	Vca1
Vagococcus_carniphilus_ATCC_BAA_640	CP060720	complement(2878349..2879404)	H9L18_14000	H9L18_14000	DUF916 and DUF3324 domain-containing protein	352	DUF3324_DUF916	2.6e-33_2.8e-28	Vca2
Vagococcus_carniphilus_ATCC_BAA_640	CP060720	complement(2879448..2880260)	H9L18_14005	H9L18_14005	WxL domain-containing protein	271	WxL	8.2e-33	Vca2
Vagococcus_carniphilus_ATCC_BAA_640	CP060720	complement(2880581..2882884)	H9L18_14015	H9L18_14015	InlB B-repeat-containing protein	768	WxL	7.3e-28	Vca2
Vagococcus_carniphilus_ATCC_BAA_640	CP060720	complement(2933058..2934104)	H9L18_14285	H9L18_14285	DUF916 and DUF3324 domain-containing protein	349	DUF3324_DUF916	9.8e-39_7e-32
Vagococcus_hydrophili_HDW17B	CP049887	complement(366052..367107)	G7082_01805	G7082_01805	DUF916 and DUF3324 domain-containing protein	352	DUF3324_DUF916	6.5e-34_1e-37
Vagococcus_hydrophili_HDW17B	CP049887	complement(556775..557851)	G7082_02610	G7082_02610	DUF916 and DUF3324 domain-containing protein	359	DUF3324_DUF916	6.5e-40_5.8e-34	Vhy1
Vagococcus_hydrophili_HDW17B	CP049887	complement(558147..558953)	G7082_02615	G7082_02615	WxL domain-containing protein	269	WxL	7.4e-29	Vhy1
Vagococcus_hydrophili_HDW17B	CP049887	complement(559021..559752)	G7082_02620	G7082_02620	WxL domain-containing protein	244	WxL	2.7e-45	Vhy1
Vagococcus_hydrophili_HDW17B	CP049887	1335621..1336415	G7082_06795	G7082_06795	WxL domain-containing protein	265	WxL	2.6e-49	Vhy2
Vagococcus_hydrophili_HDW17B	CP049887	1336442..1337254	G7082_06800	G7082_06800	WxL domain-containing protein	271	WxL	2.1e-37	Vhy2
Vagococcus_hydrophili_HDW17B	CP049887	1337400..1338458	G7082_06805	G7082_06805	DUF916 and DUF3324 domain-containing protein	353	DUF3324_DUF916	1.6e-37_4e-27	Vhy2
Vagococcus_hydrophili_HDW17B	CP049887	1339874..1340887	G7082_06820	G7082_06820	DUF916 domain-containing protein	338	DUF3324_DUF916	1.1e-21_1.3e-33
Vagococcus_hydrophili_HDW17B	CP049887	1345062..1345850	G7082_06835	G7082_06835	WxL domain-containing protein	263	WxL	3.3e-43	Vhy3
Vagococcus_hydrophili_HDW17B	CP049887	1345928..1346809	G7082_06840	G7082_06840	hypothetical protein	294	WxL	1e-26	Vhy3
Vagococcus_hydrophili_HDW17B	CP049887	1346968..1348050	G7082_06845	G7082_06845	DUF916 and DUF3324 domain-containing protein	361	DUF3324_DUF916	1.9e-39_6.3e-36	Vhy3
Vagococcus_hydrophili_HDW17B	CP049887	complement(1355703..1356806)	G7082_06870	G7082_06870	DUF916 and DUF3324 domain-containing protein	368	DUF3324_DUF916	3.2e-43_1.1e-33
Vagococcus_hydrophili_HDW17B	CP049887	1357041..1357652	G7082_06875	G7082_06875	hypothetical protein	204	WxL	9.2e-15
Vagococcus_hydrophili_HDW17B	CP049887	1358400..1359461	G7082_06885	G7082_06885	DUF916 and DUF3324 domain-containing protein	354	DUF3324_DUF916	2.1e-29_6.6e-30
Vagococcus_hydrophili_HDW17B	CP049887	1429035..1430093	G7082_07230	G7082_07230	DUF916 and DUF3324 domain-containing protein	353	DUF3324_DUF916	1.4e-30_8.2e-27
Vagococcus_hydrophili_HDW17B	CP049887	1430871..1435238	G7082_07240	G7082_07240	BspA family leucine-rich repeat surface protein	1456	WxL	4e-11
Vagococcus_hydrophili_HDW17B	CP049887	1436694..1437737	G7082_07250	G7082_07250	DUF916 domain-containing protein	348	DUF3324_DUF916	7.4e-29_7.4e-32
Vagococcus_hydrophili_HDW17B	CP049887	1541090..1542007	G7082_07770	G7082_07770	WxL domain-containing protein	306	WxL	5.3e-28
Vagococcus_hydrophili_HDW17B	CP049887	1542086..1543273	G7082_07775	G7082_07775	DUF916 and DUF3324 domain-containing protein	396	DUF3324_DUF916	2e-40_3.2e-34
Vagococcus_hydrophili_HDW17B	CP049887	1543302..1544345	G7082_07780	G7082_07780	DUF916 and DUF3324 domain-containing protein	348	DUF3324_DUF916	7.8e-35_1.8e-33
Vagococcus_lutrae_BN31	CP081833	complement(700882..702012)	K5X77_03255	K5X77_03255	DUF916 and DUF3324 domain-containing protein	377	DUF3324_DUF916	3e-36_2.7e-26	Vlu1
Vagococcus_lutrae_BN31	CP081833	complement(702021..702824)	K5X77_03260	K5X77_03260	WxL domain-containing protein	268	WxL	1e-33	Vlu1
Vagococcus_lutrae_BN31	CP081833	complement(703241..705661)	K5X77_03270	K5X77_03270	WxL domain-containing protein	807	WxL	2.9e-29	Vlu1
Vagococcus_lutrae_BN31	CP081833	complement(953399..954154)	K5X77_04520	K5X77_04520	WxL domain-containing protein	252	WxL	5.7e-67	Vlu2
Vagococcus_lutrae_BN31	CP081833	complement(954201..954992)	K5X77_04525	K5X77_04525	WxL domain-containing protein	264	WxL	6.6e-65	Vlu2
Vagococcus_lutrae_BN31	CP081833	complement(955801..956889)	K5X77_04535	K5X77_04535	DUF916 and DUF3324 domain-containing protein	363	DUF3324_DUF916	2.1e-42_2e-37	Vlu2
Vagococcus_lutrae_BN31	CP081833	complement(995326..996318)	K5X77_04715	K5X77_04715	DUF916 and DUF3324 domain-containing protein	331	DUF3324_DUF916	2.5e-24_1.8e-30
Vagococcus_lutrae_BN31	CP081833	1576513..1577289	K5X77_07640	K5X77_07640	WxL domain-containing protein	259	WxL	1.1e-43	Vlu3
Vagococcus_lutrae_BN31	CP081833	1577378..1578412	K5X77_07645	K5X77_07645	DUF916 and DUF3324 domain-containing protein	345	DUF3324_DUF916	3.3e-39_4.3e-33	Vlu3
Vagococcus_lutrae_BN31	CP081833	1578446..1581847	K5X77_07650	K5X77_07650	WxL domain-containing protein	1134	WxL	1.4e-38	Vlu3
Vagococcus_lutrae_BN31	CP081833	1582230..1583144	K5X77_07660	K5X77_07660	DUF916 and DUF3324 domain-containing protein	305	DUF3324_DUF916	1.3e-16_1.3e-23
Vagococcus_penaei_CD276	CP019609	complement(730831..731907)	BW732_03485	BW732_03485	hypothetical protein	359	DUF3324_DUF916	1.5e-40_1.5e-39
Vagococcus_penaei_CD276	CP019609	complement(732007..734343)	BW732_03490	BW732_03490	hypothetical protein	779	WxL	1e-49
Vagococcus_penaei_CD276	CP019609	complement(773894..775045)	BW732_03665	BW732_03665	cell surface protein	384	DUF3324_DUF916	4.2e-48_4e-42	Vpe
Vagococcus_penaei_CD276	CP019609	complement(775134..775901)	BW732_03670	BW732_03670	cell surface protein	256	WxL	2.8e-66	Vpe
Vagococcus_penaei_CD276	CP019609	complement(775915..776694)	BW732_03675	BW732_03675	cell surface protein	260	WxL	3.7e-64	Vpe
Vagococcus_penaei_CD276	CP019609	complement(776716..777453)	BW732_03680	BW732_03680	cell surface protein	246	WxL	2.2e-67	Vpe
Vagococcus_penaei_CD276	CP019609	complement(798369..798944)	BW732_03775	BW732_03775	hypothetical protein	192	DUF3324	1.5e-33
Vagococcus_penaei_CD276	CP019609	complement(799015..799893)	BW732_03780	BW732_03780	hypothetical protein	293	DUF3324_DUF916	7e-30_5.8e-38
Vagococcus_penaei_CD276	CP019609	complement(1142805..1143848)	BW732_05380	BW732_05380	hypothetical protein	348	DUF3324_DUF916	2.4e-50_1.5e-34
Vagococcus_penaei_CD276	CP019609	1377443..1378267	BW732_06690	BW732_06690	hypothetical protein	275	WxL	1.8e-27
Vagococcus_penaei_CD276	CP019609	1378419..1379579	BW732_06695	BW732_06695	hypothetical protein	387	DUF3324_DUF916	1.1e-42_3.7e-37
Vagococcus_teuberi_DSM_21459	CP017267	941753..944077	BHY08_04530	BHY08_04530	hypothetical protein	775	WxL	1.5e-46
Vagococcus_teuberi_DSM_21459	CP017267	944150..945208	BHY08_04535	BHY08_04535	hypothetical protein	353	DUF3324_DUF916	1.2e-36_1.8e-37
Vagococcus_teuberi_DSM_21459	CP017267	complement(1996726..1997355)	BHY08_09605	BHY08_09605	hypothetical protein	210	WxL	1.5e-15	Vte1
Vagococcus_teuberi_DSM_21459	CP017267	complement(1997381..1998028)	BHY08_09610	BHY08_09610	hypothetical protein	216	WxL	1.5e-23	Vte1
Vagococcus_teuberi_DSM_21459	CP017267	complement(1998050..1998802)	BHY08_09615	BHY08_09615	hypothetical protein	251	WxL	1.1e-44	Vte1
Vagococcus_teuberi_DSM_21459	CP017267	complement(1998832..1999659)	BHY08_09620	BHY08_09620	hypothetical protein	276	WxL	7.9e-29	Vte1
Vagococcus_teuberi_DSM_21459	CP017267	complement(1999678..2000388)	BHY08_09625	BHY08_09625	hypothetical protein	237	WxL	1.7e-37	Vte1
Vagococcus_teuberi_DSM_21459	CP017267	complement(2000777..2004199)	BHY08_09635	BHY08_09635	hypothetical protein	1141	WxL	1.3e-37	Vte1
Vagococcus_teuberi_DSM_21459	CP017267	complement(2004230..2005360)	BHY08_09640	BHY08_09640	hypothetical protein	377	DUF3324_DUF916	7.7e-43_3.4e-32	Vte1
Vagococcus_teuberi_DSM_21459	CP017267	complement(2005402..2006145)	BHY08_09645	BHY08_09645	hypothetical protein	248	WxL	6.2e-29	Vte1
Vagococcus_teuberi_DSM_21459	CP017267	complement(2006161..2007288)	BHY08_09650	BHY08_09650	hypothetical protein	376	DUF3324_DUF916	4.9e-49_5.6e-36	Vte1
Vagococcus_teuberi_DSM_21459	CP017267	complement(2083607..2084236)	BHY08_09970	BHY08_09970	hypothetical protein	210	WxL	7.1e-18	Vte2
Vagococcus_teuberi_DSM_21459	CP017267	complement(2084253..2084891)	BHY08_09975	BHY08_09975	hypothetical protein	213	WxL	2.2e-18	Vte2
Vagococcus_teuberi_DSM_21459	CP017267	complement(2084918..2085658)	BHY08_09980	BHY08_09980	hypothetical protein	247	WxL	1.8e-44	Vte2
Vagococcus_teuberi_DSM_21459	CP017267	complement(2085686..2086480)	BHY08_09985	BHY08_09985	hypothetical protein	265	WxL	2.3e-31	Vte2
Vagococcus_teuberi_DSM_21459	CP017267	complement(2086496..2087236)	BHY08_09990	BHY08_09990	hypothetical protein	247	WxL	7.2e-38	Vte2
Vagococcus_teuberi_DSM_21459	CP017267	complement(2090585..2091688)	BHY08_10005	BHY08_10005	hypothetical protein	368	DUF3324_DUF916	1.1e-48_2.6e-36	Vte2
Vagococcus_xieshaowenii_personal_cf_49	CP038865	133059..134063	E4Z98_00615	E4Z98_00615	DUF916 and DUF3324 domain-containing protein	335	DUF3324_DUF916	1.6e-42_5.5e-40
Vagococcus_xieshaowenii_personal_cf_49	CP038865	136732..137694	E4Z98_00625	E4Z98_00625	WxL domain-containing protein	321	WxL	5e-26
Vagococcus_xieshaowenii_personal_cf_49	CP038865	297259..297966	E4Z98_01500	E4Z98_01500	WxL domain-containing protein	236	WxL	6.1e-30
Vagococcus_xieshaowenii_personal_cf_49	CP038865	301140..302159	E4Z98_01520	E4Z98_01520	DUF916 and DUF3324 domain-containing protein	340	DUF3324_DUF916	2.1e-28_4.3e-35
Vagococcus_xieshaowenii_personal_cf_49	CP038865	439328..440347	E4Z98_02130	E4Z98_02130	DUF916 and DUF3324 domain-containing protein	340	DUF3324_DUF916	5.1e-45_1.6e-35
Vagococcus_xieshaowenii_personal_cf_49	CP038865	444029..444763	E4Z98_02150	E4Z98_02150	WxL domain-containing protein	245	WxL	1.3e-29
Vagococcus_xieshaowenii_personal_cf_49	CP038865	444821..445633	E4Z98_02155	E4Z98_02155	WxL domain-containing protein	271	WxL	4e-37
Vagococcus_xieshaowenii_personal_cf_49	CP038865	complement(1319964..1320833)	E4Z98_06325	E4Z98_06325	WxL domain-containing protein	290	WxL	7.6e-52	Vxi1
Vagococcus_xieshaowenii_personal_cf_49	CP038865	complement(1320799..1321692)	E4Z98_06330	E4Z98_06330	WxL domain-containing protein	298	WxL	7.2e-51	Vxi1
Vagococcus_xieshaowenii_personal_cf_49	CP038865	complement(1321721..1322482)	E4Z98_06335	E4Z98_06335	WxL domain-containing protein	254	WxL	4.5e-61	Vxi1
Vagococcus_xieshaowenii_personal_cf_49	CP038865	complement(1322810..1323832)	E4Z98_06345	E4Z98_06345	DUF916 and DUF3324 domain-containing protein	341	DUF3324_DUF916	1.4e-46_1.3e-38	Vxi1
Vagococcus_xieshaowenii_personal_cf_49	CP038865	complement(1855588..1856625)	E4Z98_08915	E4Z98_08915	DUF916 and DUF3324 domain-containing protein	346	DUF3324_DUF916	1.4e-30_5.1e-30
Vagococcus_xieshaowenii_personal_cf_49	CP038865	complement(1856603..1857688)	E4Z98_08920	E4Z98_08920	DUF916 and DUF3324 domain-containing protein	362	DUF3324_DUF916	7.8e-30_9.5e-36
Vagococcus_xieshaowenii_personal_cf_49	CP038865	complement(1861729..1862454)	E4Z98_08940	E4Z98_08940	WxL domain-containing protein	242	WxL	4.2e-28	Vxi2
Vagococcus_xieshaowenii_personal_cf_49	CP038865	complement(1866954..1867793)	E4Z98_08955	E4Z98_08955	WxL domain-containing protein	280	WxL	4e-51	Vxi2
Vagococcus_xieshaowenii_personal_cf_49	CP038865	complement(1867820..1868608)	E4Z98_08960	E4Z98_08960	WxL domain-containing protein	263	WxL	1.2e-42	Vxi2
Vagococcus_xieshaowenii_personal_cf_49	CP038865	complement(1868992..1870119)	E4Z98_08970	E4Z98_08970	DUF916 and DUF3324 domain-containing protein	376	DUF3324_DUF916	6.5e-49_2.4e-38	Vxi2
Vagococcus_xieshaowenii_personal_cf_49	CP038865	complement(1892316..1893971)	E4Z98_09035	E4Z98_09035	hypothetical protein	552	WxL	1.2e-47	Vxi3
Vagococcus_xieshaowenii_personal_cf_49	CP038865	complement(1894314..1895201)	E4Z98_09040	E4Z98_09040	WxL domain-containing protein	296	WxL	5e-53	Vxi3
Vagococcus_xieshaowenii_personal_cf_49	CP038865	complement(1895261..1896139)	E4Z98_09045	E4Z98_09045	WxL domain-containing protein	293	WxL	9.2e-49	Vxi3
Vagococcus_xieshaowenii_personal_cf_49	CP038865	complement(1896394..1898043)	E4Z98_09050	E4Z98_09050	WxL domain-containing protein	550	WxL	6.4e-45	Vxi3
Vagococcus_xieshaowenii_personal_cf_49	CP038865	complement(1898061..1898840)	E4Z98_09055	E4Z98_09055	WxL domain-containing protein	260	WxL	1.4e-59	Vxi3
Vagococcus_xieshaowenii_personal_cf_49	CP038865	complement(1899363..1900364)	E4Z98_09065	E4Z98_09065	DUF916 and DUF3324 domain-containing protein	334	DUF3324_DUF916	5.4e-49_4.3e-38	Vxi3
Vagococcus_xieshaowenii_personal_cf_49	CP038865	complement(1973949..1977914)	E4Z98_09510	E4Z98_09510	WxL domain-containing protein	1322	WxL	3.4e-33	Vxi4
Vagococcus_xieshaowenii_personal_cf_49	CP038865	complement(1978284..1979345)	E4Z98_09520	E4Z98_09520	DUF916 and DUF3324 domain-containing protein	354	DUF3324_DUF916	1.5e-46_2.6e-32	Vxi4
Vagococcus_xieshaowenii_personal_cf_49	CP038865	complement(1979378..1980118)	E4Z98_09525	E4Z98_09525	WxL domain-containing protein	247	WxL	4.7e-34	Vxi4
Vagococcus_xieshaowenii_personal_cf_49	CP038865	complement(1980137..1980859)	E4Z98_09530	E4Z98_09530	WxL domain-containing protein	241	WxL	1.4e-40	Vxi5
Vagococcus_xieshaowenii_personal_cf_49	CP038867	complement(47647..48687)	E4Z98_09935	E4Z98_09935	DUF916 and DUF3324 domain-containing protein	347	DUF3324_DUF916	1.2e-27_8e-34	Vxi5
Vagococcus_xieshaowenii_personal_cf_49	CP038867	complement(48706..49509)	E4Z98_09940	E4Z98_09940	WxL domain-containing protein	268	WxL	2.7e-42	Vxi5
Vagococcus_zengguangii_MN_17	CP039712	24540..25286	FA707_00110	FA707_00110	WxL domain-containing protein	249	WxL	1.6e-55	Vze1
Vagococcus_zengguangii_MN_17	CP039712	25299..26078	FA707_00115	FA707_00115	WxL domain-containing protein	260	WxL	1.2e-67	Vze1
Vagococcus_zengguangii_MN_17	CP039712	28220..28975	FA707_00125	FA707_00125	WxL domain-containing protein	252	WxL	2.7e-67	Vze1
Vagococcus_zengguangii_MN_17	CP039712	29048..30127	FA707_00130	FA707_00130	DUF916 and DUF3324 domain-containing protein	360	DUF3324_DUF916	2.6e-45_4.8e-40	Vze1
Vagococcus_zengguangii_MN_17	CP039712	38321..39124	FA707_00155	FA707_00155	WxL domain-containing protein	268	WxL	5.1e-47	Vze2
Vagococcus_zengguangii_MN_17	CP039712	39144..39929	FA707_00160	FA707_00160	WxL domain-containing protein	262	WxL	5.3e-40	Vze2
Vagococcus_zengguangii_MN_17	CP039712	40000..41046	FA707_00165	FA707_00165	DUF916 and DUF3324 domain-containing protein	349	DUF3324_DUF916	4.6e-36_2.3e-24	Vze2
Vagococcus_zengguangii_MN_17	CP039712	41053..42078	FA707_00170	FA707_00170	DUF916 domain-containing protein	342	DUF3324_DUF916	1.1e-18_3.9e-24	Vze2
Vagococcus_zengguangii_MN_17	CP039712	494230..495183	FA707_02375	FA707_02375	WxL domain-containing protein	318	WxL	4.3e-17
Vagococcus_zengguangii_MN_17	CP039712	496269..497315	FA707_02390	FA707_02390	DUF916 domain-containing protein	349	DUF3324_DUF916	2.4e-24_7.2e-30
Vagococcus_zengguangii_MN_17	CP039712	497346..498332	FA707_02395	FA707_02395	DUF916 and DUF3324 domain-containing protein	329	DUF3324_DUF916	1e-28_1.5e-27
Vagococcus_zengguangii_MN_17	CP039712	498357..499394	FA707_02400	FA707_02400	DUF916 domain-containing protein	346	DUF3324_DUF916	1.6e-20_1.1e-31
Vagococcus_zengguangii_MN_17	CP039712	981325..982380	FA707_04585	FA707_04585	DUF916 and DUF3324 domain-containing protein	352	DUF3324_DUF916	5.4e-49_1.3e-39	Vze3
Vagococcus_zengguangii_MN_17	CP039712	982710..983459	FA707_04595	FA707_04595	WxL domain-containing protein	250	WxL	1.3e-59	Vze3
Vagococcus_zengguangii_MN_17	CP039712	983493..984395	FA707_04600	FA707_04600	WxL domain-containing protein	301	WxL	1.2e-50	Vze3
Vagococcus_zengguangii_MN_17	CP039712	984416..985249	FA707_04605	FA707_04605	WxL domain-containing protein	278	WxL	6.4e-54	Vze3
Vagococcus_zengguangii_MN_17	CP039712	985435..986439	FA707_04610	FA707_04610	DUF916 and DUF3324 domain-containing protein	335	DUF3324_DUF916	2.4e-49_4.8e-36	Vze4
Vagococcus_zengguangii_MN_17	CP039712	986785..987555	FA707_04620	FA707_04620	WxL domain-containing protein	257	WxL	1.6e-61	Vze4
Vagococcus_zengguangii_MN_17	CP039712	987593..988396	FA707_04625	FA707_04625	WxL domain-containing protein	268	WxL	5e-53	Vze4
Vagococcus_zengguangii_MN_17	CP039712	988446..989258	FA707_04630	FA707_04630	WxL domain-containing protein	271	WxL	6.3e-57	Vze4
Vagococcus_zengguangii_MN_17	CP039712	1027847..1028488	FA707_04795	FA707_04795	WxL domain-containing protein	214	WxL	4.1e-31
Vagococcus_zengguangii_MN_17	CP039712	1031666..1032718	FA707_04815	FA707_04815	DUF916 domain-containing protein	351	DUF3324_DUF916	2e-25_9.2e-36	Vze5
Vagococcus_zengguangii_MN_17	CP039712	complement(1468020..1470785)	FA707_06920	FA707_06920	BspA family leucine-rich repeat surface protein	922	WxL	3.8e-12	Vze5
Vagococcus_zengguangii_MN_17	CP039712	complement(1471143..1471955)	FA707_06925	FA707_06925	WxL domain-containing protein	271	WxL	6.3e-57	Vze5
Vagococcus_zengguangii_MN_17	CP039712	complement(1472005..1472808)	FA707_06930	FA707_06930	WxL domain-containing protein	268	WxL	5e-53	Vze6
Vagococcus_zengguangii_MN_17	CP039712	complement(1472846..1473616)	FA707_06935	FA707_06935	WxL domain-containing protein	257	WxL	1.6e-61	Vze6
Vagococcus_zengguangii_MN_17	CP039712	complement(1473962..1474966)	FA707_06945	FA707_06945	DUF916 and DUF3324 domain-containing protein	335	DUF3324_DUF916	2.4e-49_4.8e-36	Vze6
Vagococcus_zengguangii_MN_17	CP039712	complement(1475152..1475985)	FA707_06950	FA707_06950	WxL domain-containing protein	278	WxL	6.4e-54	Vze7
Vagococcus_zengguangii_MN_17	CP039712	complement(1476006..1476908)	FA707_06955	FA707_06955	WxL domain-containing protein	301	WxL	1.2e-50	Vze7
Vagococcus_zengguangii_MN_17	CP039712	complement(1476942..1477691)	FA707_06960	FA707_06960	WxL domain-containing protein	250	WxL	1.3e-59	Vze7
Vagococcus_zengguangii_MN_17	CP039712	complement(1478021..1479076)	FA707_06970	FA707_06970	DUF916 and DUF3324 domain-containing protein	352	DUF3324_DUF916	5.4e-49_1.3e-39	Vze7
Vagococcus_zengguangii_MN_17	CP039712	complement(1658229..1659017)	FA707_07835	FA707_07835	WxL domain-containing protein	263	WxL	1.3e-37	Vze8
Vagococcus_zengguangii_MN_17	CP039712	complement(1659077..1659811)	FA707_07840	FA707_07840	WxL domain-containing protein	245	WxL	3.2e-30	Vze8
Vagococcus_zengguangii_MN_17	CP039712	complement(1662487..1663470)	FA707_07855	FA707_07855	DUF916 and DUF3324 domain-containing protein	328	DUF3324_DUF916	2.2e-44_9.2e-35	Vze8
Vibrio_crassostreae_9CS106	CP016229	complement(804993..823265)	A134_18525	A134_18525	polymer-forming cytoskeletal family protein	6091	DUF3324	2.8e-11
Vibrio_kanaloae_R17	CP065151	complement(35169..57437)	BTD91_14440	BTD91_14440	tandem-95 repeat protein	7423	DUF3324	1.6e-14
Vibrio_ostreae_OG9_811	CP076642	complement(628308..637685)	KNV97_02755	KNV97_02755	Ig-like domain repeat protein	3126	DUF3324	1e-12
Virgibacillus_sp_MSP4_1	CP048021	520525..521124	GWK91_02575	GWK91_02575	hypothetical protein	200	WxL	4.8e-14
Virgibacillus_sp_MSP4_1	CP048021	521218..522243	GWK91_02580	GWK91_02580	DUF916 domain-containing protein	342	DUF3324_DUF916	3.1e-18_7.3e-21
Weissella_ceti_WS105	CP009224	599300..599935	WS105_0521	WS105_0521	hypothetical protein	212	WxL	8.9e-52
Weissella_ceti_WS105	CP009224	600060..601088	WS105_0522	WS105_0522	hypothetical protein	343	DUF3324_DUF916	2.2e-23_1.2e-27
Weissella_cibaria_M2	CP020928	190640..191662	B6254_0150	B6254_0150	hypothetical protein	341	DUF3324_DUF916	1.4e-23_2.8e-21
Weissella_cibaria_M2	CP020928	191895..192764	B6254_0151	B6254_0151	hypothetical protein	290	WxL	2e-14
Weissella_cibaria_M2	CP020928	955362..956090	B6254_0898	B6254_0898	hypothetical protein	243	WxL	1.2e-14
Weissella_cibaria_M2	CP020928	956150..957196	B6254_0899	B6254_0899	hypothetical protein	349	DUF3324_DUF916	2.3e-33_2.3e-27
Weissella_cibaria_M2	CP020928	959254..960147	B6254_0902	B6254_0902	hypothetical protein	298	DUF916	2.1e-13
Weissella_cibaria_M2	CP020928	complement(1313480..1314502)	B6254_1269	B6254_1269	hypothetical protein	341	DUF3324_DUF916	4.9e-24_2.4e-25
Weissella_cibaria_M2	CP020928	complement(1314610..1315560)	B6254_1270	B6254_1270	hypothetical protein	317	DUF3324_DUF916	1.2e-19_7.5e-24
Weissella_cibaria_M2	CP020928	complement(1359096..1359929)	B6254_1308	B6254_1308	hypothetical protein	278	DUF3324_DUF916	4.9e-13_1.6e-31
Weissella_cibaria_M2	CP020928	complement(1360444..1361511)	B6254_1310	B6254_1310	hypothetical protein	356	DUF3324_DUF916	1.2e-40_1.2e-35
Weissella_cibaria_M2	CP020928	complement(1361555..1362358)	B6254_1311	B6254_1311	hypothetical protein	268	WxL	2.3e-59
Weissella_cibaria_M2	CP020928	complement(1667877..1668860)	B6254_1626	B6254_1626	hypothetical protein	328	DUF3324_DUF916	1.4e-24_1.1e-27
Weissella_cibaria_M2	CP020928	complement(1668863..1669546)	B6254_1627	B6254_1627	hypothetical protein	228	WxL	9.5e-35
Weissella_cibaria_M2	CP020928	complement(1693218..1694042)	B6254_1654	B6254_1654	hypothetical protein	275	DUF3324_DUF916	4e-14_1e-24	Wci
Weissella_cibaria_M2	CP020928	complement(1694044..1695987)	B6254_1655	B6254_1655	hypothetical protein	648	WxL	4.6e-39	Wci
Weissella_cibaria_M2	CP020928	complement(1696011..1697123)	B6254_1656	B6254_1656	hypothetical protein	371	DUF3324_DUF916	3.6e-36_9e-34	Wci
Weissella_cibaria_M2	CP020928	complement(1697224..1697955)	B6254_1657	B6254_1657	hypothetical protein	244	WxL	2.5e-61	Wci
Weissella_cibaria_M2	CP020928	complement(1888835..1889836)	B6254_1852	B6254_1852	hypothetical protein	334	DUF3324_DUF916	3.4e-23_3e-21
Weissella_cibaria_M2	CP020928	complement(1956575..1957675)	B6254_1901	B6254_1901	hypothetical protein	367	DUF3324_DUF916	2.3e-29_1.6e-27
Weissella_cibaria_M2	CP020928	complement(1958689..1959756)	B6254_1903	B6254_1903	hypothetical protein	356	DUF3324_DUF916	2e-28_7.3e-29
Weissella_cibaria_M2	CP020928	complement(1966764..1967858)	B6254_1906	B6254_1906	hypothetical protein	365	DUF3324_DUF916	3.7e-27_1.1e-30
Weissella_cibaria_M2	CP020928	complement(1968690..1969919)	B6254_1909	B6254_1909	hypothetical protein	410	DUF3324_DUF916	2.5e-22_2.4e-21
Weissella_cibaria_M2	CP020928	complement(1970499..1971986)	B6254_1912	B6254_1912	hypothetical protein	496	DUF3324_DUF916	1.3e-18_1.1e-22
Weissella_cibaria_M2	CP020928	complement(1972546..1973814)	B6254_1914	B6254_1914	hypothetical protein	423	DUF3324_DUF916	1.3e-27_3.9e-24
Weissella_cibaria_M2	CP020928	complement(1983795..1984841)	B6254_1927	B6254_1927	hypothetical protein	349	DUF3324_DUF916	1.9e-18_3.3e-23
Weissella_confusa_VTT_E_133279	CP027563	115494..116198	C6P13_00580	C6P13_00580	hypothetical protein	235	WxL	4.8e-15
Weissella_confusa_VTT_E_133279	CP027563	116286..117317	C6P13_00585	C6P13_00585	DUF916 and DUF3324 domain-containing protein	344	DUF3324_DUF916	7.1e-36_1.9e-26
Weissella_confusa_VTT_E_133279	CP027563	117658..118626	C6P13_00595	C6P13_00595	DUF916 domain-containing protein	323	DUF916	9.5e-20
Weissella_confusa_VTT_E_133279	CP027563	531659..532708	C6P13_02450	C6P13_02450	hypothetical protein	350	DUF3324_DUF916	1.3e-19_8.8e-23
Weissella_confusa_VTT_E_133279	CP027563	541909..543168	C6P13_02505	C6P13_02505	DUF916 domain-containing protein	420	DUF3324_DUF916	1.8e-26_3.4e-26
Weissella_confusa_VTT_E_133279	CP027563	543732..545219	C6P13_02515	C6P13_02515	DUF916 domain-containing protein	496	DUF3324_DUF916	2.4e-15_1.2e-20
Weissella_confusa_VTT_E_133279	CP027563	545752..546999	C6P13_02525	C6P13_02525	DUF916 domain-containing protein	416	DUF3324_DUF916	1.2e-20_2.3e-23
Weissella_confusa_VTT_E_133279	CP027563	556506..557633	C6P13_02550	C6P13_02550	cell surface protein	376	DUF3324_DUF916	4.3e-25_9.2e-26
Weissella_confusa_VTT_E_133279	CP027563	710488..711558	C6P13_03390	C6P13_03390	DUF916 and DUF3324 domain-containing protein	357	DUF3324_DUF916	1.2e-41_2.5e-34
Weissella_confusa_VTT_E_133279	CP027563	713675..714400	C6P13_03400	C6P13_03400	hypothetical protein	242	WxL	1.9e-43
Weissella_confusa_VTT_E_133279	CP027563	801059..801700	C6P13_03785	C6P13_03785	WxL domain-containing protein	214	WxL	3.3e-32
Weissella_confusa_VTT_E_133279	CP027563	801706..802665	C6P13_03790	C6P13_03790	DUF916 domain-containing protein	320	DUF3324_DUF916	8.3e-25_4.3e-30
Weissella_confusa_VTT_E_133279	CP027563	1103628..1104662	C6P13_05275	C6P13_05275	DUF916 domain-containing protein	345	DUF3324_DUF916	1.1e-15_2.2e-24
Weissella_confusa_VTT_E_133279	CP027563	1104769..1105788	C6P13_05280	C6P13_05280	DUF916 domain-containing protein	340	DUF3324_DUF916	1.2e-21_2.8e-26
Weissella_confusa_VTT_E_133279	CP027563	complement(1288351..1290447)	C6P13_06260	C6P13_06260	hypothetical protein	699	WxL	1.8e-33	Wco
Weissella_confusa_VTT_E_133279	CP027563	complement(1291402..1292634)	C6P13_06270	C6P13_06270	cell surface protein	411	DUF3324_DUF916	1.7e-43_1.9e-36	Wco
Weissella_confusa_VTT_E_133279	CP027563	complement(1292712..1293536)	C6P13_06275	C6P13_06275	hypothetical protein	275	WxL	4.3e-53	Wco
Weissella_confusa_VTT_E_133279	CP027563	complement(1293555..1294322)	C6P13_06280	C6P13_06280	WxL domain-containing protein	256	WxL	3.8e-58	Wco
Weissella_diestrammenae_KACC_16890	CP060724	complement(79430..80341)	H9L19_00365	H9L19_00365	DUF916 domain-containing protein	304	DUF3324_DUF916	3.4e-16_3.3e-27
Weissella_diestrammenae_KACC_16890	CP060724	complement(650918..651964)	H9L19_03290	H9L19_03290	DUF916 and DUF3324 domain-containing protein	349	DUF3324_DUF916	6.6e-45_2.9e-34
Weissella_diestrammenae_KACC_16890	CP060724	655670..656491	H9L19_03305	H9L19_03305	WxL domain-containing protein	274	WxL	2.6e-16
Weissella_diestrammenae_KACC_16890	CP060724	complement(709959..710963)	H9L19_03565	H9L19_03565	DUF3324 domain-containing protein	335	DUF3324_DUF916	1.7e-36_1.4e-21
Weissella_diestrammenae_KACC_16890	CP060724	1133416..1134033	H9L19_05520	H9L19_05520	WxL domain-containing protein	206	WxL	8.1e-12
Weissella_diestrammenae_KACC_16890	CP060724	1134109..1135149	H9L19_05525	H9L19_05525	DUF916 and DUF3324 domain-containing protein	347	DUF3324_DUF916	2.3e-35_3.6e-26
Weissella_koreensis_SK	CP043431	complement(272313..273332)	FY536_01340	FY536_01340	DUF916 and DUF3324 domain-containing protein	340	DUF3324_DUF916	3.5e-34_3.8e-31
Weissella_soli_KACC_11848	CP017326	648637..649731	WSWS_00618	WSWS_00618	hypothetical protein	365	DUF3324_DUF916	1.6e-22_2.5e-24
Weissella_tructae_W_1	CP075544	595977..596720	KHQ32_02880	KHQ32_02880	WxL domain-containing protein	248	WxL	2.5e-53
Weissella_tructae_W_1	CP075544	596845..597873	KHQ32_02885	KHQ32_02885	DUF916 domain-containing protein	343	DUF3324_DUF916	2.2e-23_1.1e-27
Wenzhouxiangella_marina_KCTC_42284	CP012154	183546..191648	WM2015_150	WM2015_150	hypothetical protein	2701	DUF3324	7.1e-12
Xylanimonas_protaetiae_FW10M_9	CP035493	complement(3360868..3361992)	ET471_15585	ET471_15585	DUF916 domain-containing protein	375	DUF916	8.7e-13
